# Supplementary material for: 1,5-Dimethyl-2-phenyl-1H-pyrazol-3(2H)-one–4,4′-(propane-2,2-di­yl)bis­[1,5-dimethyl-2-phenyl-1H-pyrazol-3(2H)-one] (1/1)
Source: Acta Crystallogr Sect E Struct Rep Online. 2012 Dec 22;69(Pt 1):o127–8. doi: 10.1107/S160053681205091X (PMC3588274; doi:10.1107/S160053681205091X)
Supplement: Supplementary file 1 [file e-69-0o127-sup1.cif]

##############################################################################
#                                                                            #
# This CIF contains the data in a paper accepted for publication in          #
# Acta Crystallographica Section E. It conforms to the requirements of       #
# Notes for Authors for Acta Crystallographica Section E, and has been       #
# peer reviewed under the auspices of the IUCr Commission on Journals.       #
#                                                                            #
# Full details of the Crystallographic Information File format               #
# are given in the paper "The Crystallographic Information File (CIF):       #
# a New Standard Archive File for Crystallography" by S. R. Hall, F. H.      #
# Allen and I. D. Brown [Acta Cryst. (1991), A47, 655-685].                  #
#                                                                            #
# The current version of the core CIF dictionary is obtainable from          #
# ftp://ftp.iucr.org/pub/cif_core.dic.                                       #
#                                                                            #
# Software is freely available for graphical display of the structure(s)     #
# in this CIF. For information consult the CIF software page                 #
# http://www.iucr.org/resources/cif/software.                                #
#                                                                            #
# This file may be used for bona fide research purposes within the           #
# scientific community so long as proper attribution is given to the journal # 
# article from which it was obtained.                                        #
#                                                                            #
##############################################################################
data_global
_audit_creation_method     'from SHELXL97 CIF and IUCr SHELXL97-template'
_journal_date_recd_electronic     2012-11-05
_journal_date_accepted     2012-12-14
_journal_name_full     'Acta Crystallographica, Section E'
_journal_year     2013
_journal_volume     69
_journal_issue      1
_journal_page_first     o127
_journal_page_last     o128
_journal_paper_category     QO
_journal_paper_doi     10.1107/S160053681205091X
_journal_coeditor_code     KJ2216
_publ_contact_author_name     'Dr Lyczko K.'
_publ_contact_author_address
;
Institute of Nuclear Chemistry and Technology
Dorodna 16
03-195 Warsaw
Poland
;
_publ_contact_author_email     'k.lyczko@ichtj.waw.pl'
_publ_contact_author_fax     '+48 22 8111532'
_publ_contact_author_phone     '+48 22 5041355'
_publ_section_title
;\
1,5-Dimethyl-2-phenyl-1<i>H</i>-pyrazol-3(2<i>H</i>)-one--4,4'-(propane-2,2-\
diyl)bis[1,5-dimethyl-2-phenyl-1<i>H</i>-pyrazol-3(2<i>H</i>)-one] (1/1)
;
loop_
    _publ_author_name
    _publ_author_footnote
    _publ_author_address
    'Lyczko, Krzysztof' ?
;
Institute of Nuclear Chemistry and Technology
Dorodna 16
03-195 Warsaw
Poland
;
data_I
_chemical_name_systematic
;
1,5-Dimethyl-2-phenyl-1<i>H</i>-pyrazol-3(2<i>H</i>)-one--
4,4'-(propane-2,2-diyl)bis[1,5-dimethyl-2-phenyl-1<i>H</i>-
pyrazol-3(2<i>H</i>)-one] (1/1)
;
_chemical_name_common     '4,4'-propane-2,2-diyldiantipyrine antipyrine'
_chemical_formula_moiety     'C25 H28 N4 O2, C11 H12 N2 O'
_chemical_formula_sum     'C36 H40 N6 O3'
_chemical_formula_iupac     'C25 H28 N4 O2, C11 H12 N2 O'
_chemical_formula_weight     604.74
_chemical_melting_point     ?
_symmetry_cell_setting     monoclinic
_symmetry_space_group_name_H-M     'P 21/n'
_symmetry_space_group_name_Hall     '-P 2yn'
loop_
    _symmetry_equiv_pos_as_xyz
    'x, y, z'
    '-x+1/2, y+1/2, -z+1/2'
    '-x, -y, -z'
    'x-1/2, -y-1/2, z-1/2'
_cell_length_a     11.1751(3)
_cell_length_b     7.4623(2)
_cell_length_c     37.2830(8)
_cell_angle_alpha     90.00
_cell_angle_beta     91.570(2)
_cell_angle_gamma     90.00
_cell_volume     3107.93(14)
_cell_formula_units_Z     4
_cell_measurement_reflns_used     5594
_cell_measurement_theta_min     3.5549
_cell_measurement_theta_max     71.8124
_cell_measurement_temperature     100(2)
_exptl_crystal_description     'block'
_exptl_crystal_colour     'colourless'
_exptl_crystal_size_max     0.30
_exptl_crystal_size_mid     0.25
_exptl_crystal_size_min     0.15
_exptl_crystal_density_diffrn     1.292
_exptl_crystal_density_meas     ?
_exptl_crystal_density_method     'not measured'
_exptl_crystal_F_000     1288
_exptl_absorpt_coefficient_mu     0.671
_exptl_absorpt_correction_type     multi-scan
_exptl_absorpt_process_details     '(CrysAlis PRO; Agilent, 2010)'
_exptl_absorpt_correction_T_min     0.93762
_exptl_absorpt_correction_T_max     1.00000
_exptl_special_details
;
;
_diffrn_ambient_temperature     100(2)
_diffrn_radiation_type     CuK\a
_diffrn_radiation_wavelength     1.54178
_diffrn_radiation_source     'SuperNova (Cu) X-ray Source'
_diffrn_radiation_monochromator     'mirror'
_diffrn_measurement_device_type     'Agilent SuperNova (Dual, Cu at zero, Eos)'
_diffrn_measurement_method     '\w scans'
_diffrn_detector_area_resol_mean     16.0131
_diffrn_reflns_number     12009
_diffrn_reflns_av_R_equivalents     0.0184
_diffrn_reflns_av_sigmaI/netI     0.0273
_diffrn_reflns_theta_min     4.10
_diffrn_reflns_theta_max     71.95
_diffrn_reflns_theta_full     71.95
_diffrn_measured_fraction_theta_max     0.985
_diffrn_measured_fraction_theta_full     0.985
_diffrn_reflns_limit_h_min     -13
_diffrn_reflns_limit_h_max     13
_diffrn_reflns_limit_k_min     -4
_diffrn_reflns_limit_k_max     9
_diffrn_reflns_limit_l_min     -45
_diffrn_reflns_limit_l_max     42
_diffrn_standards_number     0
_diffrn_standards_interval_count     0
_diffrn_standards_interval_time     0
_diffrn_standards_decay_%     ?
_refine_special_details
;
Refinement of <i>F</i>^2^ against ALL reflections. The weighted <i>R</i>-factor
<i>wR</i> and goodness of fit <i>S</i> are based on <i>F</i>^2^, conventional
<i>R</i>-factors <i>R</i> are based on <i>F</i>, with <i>F</i> set to zero for
negative <i>F</i>^2^. The threshold expression of <i>F</i>^2^ >
\s(<i>F</i>^2^) is used only for calculating <i>R</i>-factors(gt) <i>etc</i>.
and is not relevant to the choice of reflections for refinement.
<i>R</i>-factors based on <i>F</i>^2^ are statistically about twice as large
as those based on <i>F</i>, and <i>R</i>- factors based on ALL data will be
even larger.
;
_reflns_number_total     6009
_reflns_number_gt     5366
_reflns_threshold_expression     I>2sigma(I)
_refine_ls_structure_factor_coef     Fsqd
_refine_ls_matrix_type     full
_refine_ls_R_factor_all     0.0449
_refine_ls_R_factor_gt     0.0395
_refine_ls_wR_factor_gt     0.0946
_refine_ls_wR_factor_ref     0.0985
_refine_ls_goodness_of_fit_ref     1.026
_refine_ls_restrained_S_all     1.026
_refine_ls_number_reflns     6009
_refine_ls_number_parameters     414
_refine_ls_number_restraints     0
_refine_ls_hydrogen_treatment     constr
_refine_ls_weighting_scheme     calc
_refine_ls_weighting_details
         'calc w=1/[\s^2^(Fo^2^)+(0.0422P)^2^+1.6129P] where P=(Fo^2^+2Fc^2^)/3'
_atom_sites_solution_hydrogens     geom
_atom_sites_solution_primary     direct
_atom_sites_solution_secondary     difmap
_refine_ls_shift/su_max     0.000
_refine_ls_shift/su_mean     0.000
_refine_diff_density_max     0.261
_refine_diff_density_min     -0.307
_refine_ls_extinction_method     none
_refine_ls_extinction_coef     ?
loop_
    _atom_type_symbol
    _atom_type_description
    _atom_type_scat_dispersion_real
    _atom_type_scat_dispersion_imag
    _atom_type_scat_source
    'C' 'C' 0.0181 0.0091
                         'International Tables Vol C Tables 4.2.6.8 and 6.1.1.4'
    'H' 'H' 0.0000 0.0000
                         'International Tables Vol C Tables 4.2.6.8 and 6.1.1.4'
    'N' 'N' 0.0311 0.0180
                         'International Tables Vol C Tables 4.2.6.8 and 6.1.1.4'
    'O' 'O' 0.0492 0.0322
                         'International Tables Vol C Tables 4.2.6.8 and 6.1.1.4'
_computing_data_collection     'CrysAlis PRO (Agilent, 2010)'
_computing_cell_refinement     'CrysAlis PRO (Agilent, 2010)'
_computing_data_reduction     'CrysAlis PRO (Agilent, 2010)'
_computing_structure_solution     'SHELXS97 (Sheldrick, 2008)'
_computing_structure_refinement     'SHELXL97 (Sheldrick, 2008)'
_computing_molecular_graphics
      'XP in SHELXTL (Sheldrick, 2008) and Mercury (Macrae <i>et al.</i>, 2008)'
_computing_publication_material     'SHELXL97 (Sheldrick, 2008)'
loop_
    _atom_site_type_symbol
    _atom_site_label
    _atom_site_fract_x
    _atom_site_fract_y
    _atom_site_fract_z
    _atom_site_U_iso_or_equiv
    _atom_site_adp_type
    _atom_site_calc_flag
    _atom_site_refinement_flags
    _atom_site_occupancy
    _atom_site_symmetry_multiplicity
    _atom_site_disorder_assembly
    _atom_site_disorder_group
    C C1 0.73885(12) 0.5494(2) 0.19813(4) 0.0176(3) Uani d . 1 1 . .
    C C2 0.70121(13) 0.4021(2) 0.22001(4) 0.0201(3) Uani d . 1 1 . .
    H H2 0.7288 0.3775 0.2438 0.024 Uiso calc R 1 1 . .
    C C3 0.61974(12) 0.30441(19) 0.20087(4) 0.0191(3) Uani d . 1 1 . .
    C C4 0.55955(15) 0.1333(2) 0.21067(4) 0.0281(3) Uani d . 1 1 . .
    H H4A 0.5944 0.0341 0.1973 0.042 Uiso calc R 1 1 . .
    H H4B 0.4738 0.1418 0.2047 0.042 Uiso calc R 1 1 . .
    H H4C 0.5710 0.1117 0.2365 0.042 Uiso calc R 1 1 . .
    C C5 0.57888(13) 0.2704(2) 0.13580(4) 0.0201(3) Uani d . 1 1 . .
    H H5A 0.6543 0.2098 0.1306 0.030 Uiso calc R 1 1 . .
    H H5B 0.5546 0.3459 0.1154 0.030 Uiso calc R 1 1 . .
    H H5C 0.5167 0.1808 0.1400 0.030 Uiso calc R 1 1 . .
    C C6 0.65888(12) 0.65797(18) 0.13835(3) 0.0160(3) Uani d . 1 1 . .
    C C7 0.54464(13) 0.69605(19) 0.12467(4) 0.0191(3) Uani d . 1 1 . .
    H H7 0.4769 0.6379 0.1342 0.023 Uiso calc R 1 1 . .
    C C8 0.53013(14) 0.8194(2) 0.09705(4) 0.0230(3) Uani d . 1 1 . .
    H H8 0.4524 0.8436 0.0873 0.028 Uiso calc R 1 1 . .
    C C9 0.62883(15) 0.9074(2) 0.08366(4) 0.0246(3) Uani d . 1 1 . .
    H H9 0.6188 0.9905 0.0645 0.029 Uiso calc R 1 1 . .
    C C10 0.74213(14) 0.87403(19) 0.09827(4) 0.0227(3) Uani d . 1 1 . .
    H H10 0.8091 0.9375 0.0896 0.027 Uiso calc R 1 1 . .
    C C11 0.75846(13) 0.74826(19) 0.12551(4) 0.0189(3) Uani d . 1 1 . .
    H H11 0.8362 0.7241 0.1352 0.023 Uiso calc R 1 1 . .
    N N1 0.59546(10) 0.38236(16) 0.16795(3) 0.0166(2) Uani d . 1 1 . .
    N N2 0.67665(10) 0.52572(16) 0.16531(3) 0.0161(2) Uani d . 1 1 . .
    O O1 0.80765(9) 0.67590(15) 0.20421(3) 0.0244(2) Uani d . 1 1 . .
    C C12 0.26030(12) 0.43381(19) 0.11446(4) 0.0179(3) Uani d . 1 1 . .
    H H12A 0.2893 0.5128 0.0956 0.027 Uiso calc R 1 1 . .
    H H12B 0.3282 0.3712 0.1259 0.027 Uiso calc R 1 1 . .
    H H12C 0.2192 0.5053 0.1324 0.027 Uiso calc R 1 1 . .
    C C13 0.17264(11) 0.29586(17) 0.09789(3) 0.0139(3) Uani d . 1 1 . .
    C C14 0.24097(12) 0.18958(19) 0.06911(4) 0.0182(3) Uani d . 1 1 . .
    H H14A 0.1884 0.0971 0.0587 0.027 Uiso calc R 1 1 . .
    H H14B 0.3118 0.1329 0.0803 0.027 Uiso calc R 1 1 . .
    H H14C 0.2659 0.2716 0.0502 0.027 Uiso calc R 1 1 . .
    C C15 0.22095(12) 0.04833(18) 0.14514(3) 0.0154(3) Uani d . 1 1 . .
    C C16 0.13547(11) 0.17061(17) 0.12818(3) 0.0137(3) Uani d . 1 1 . .
    C C17 0.03074(12) 0.15149(18) 0.14544(3) 0.0143(3) Uani d . 1 1 . .
    C C18 -0.08452(12) 0.2527(2) 0.14323(4) 0.0201(3) Uani d . 1 1 . .
    H H18A -0.0899 0.3321 0.1641 0.030 Uiso calc R 1 1 . .
    H H18B -0.1516 0.1682 0.1430 0.030 Uiso calc R 1 1 . .
    H H18C -0.0876 0.3244 0.1212 0.030 Uiso calc R 1 1 . .
    C C19 -0.01645(13) 0.0347(2) 0.20569(4) 0.0209(3) Uani d . 1 1 . .
    H H19A 0.0201 0.1378 0.2180 0.031 Uiso calc R 1 1 . .
    H H19B -0.0029 -0.0736 0.2201 0.031 Uiso calc R 1 1 . .
    H H19C -0.1027 0.0550 0.2024 0.031 Uiso calc R 1 1 . .
    C C20 0.19083(12) -0.20882(18) 0.18707(3) 0.0163(3) Uani d . 1 1 . .
    C C21 0.10387(13) -0.3368(2) 0.19420(4) 0.0205(3) Uani d . 1 1 . .
    H H21 0.0220 -0.3141 0.1883 0.025 Uiso calc R 1 1 . .
    C C22 0.13810(15) -0.4980(2) 0.21008(4) 0.0267(3) Uani d . 1 1 . .
    H H22 0.0786 -0.5836 0.2158 0.032 Uiso calc R 1 1 . .
    C C23 0.25744(15) -0.5362(2) 0.21774(4) 0.0279(3) Uani d . 1 1 . .
    H H23 0.2800 -0.6475 0.2283 0.034 Uiso calc R 1 1 . .
    C C24 0.34341(14) -0.4095(2) 0.20980(4) 0.0248(3) Uani d . 1 1 . .
    H H24 0.4255 -0.4356 0.2145 0.030 Uiso calc R 1 1 . .
    C C25 0.31133(13) -0.2447(2) 0.19507(3) 0.0192(3) Uani d . 1 1 . .
    H H25 0.3708 -0.1573 0.1905 0.023 Uiso calc R 1 1 . .
    C C26 -0.02192(11) 0.26949(18) 0.05944(3) 0.0137(3) Uani d . 1 1 . .
    C C27 0.06521(11) 0.38047(18) 0.07869(3) 0.0135(3) Uani d . 1 1 . .
    C C28 0.02835(11) 0.55412(18) 0.07508(3) 0.0138(3) Uani d . 1 1 . .
    C C29 0.08036(13) 0.72665(18) 0.08890(4) 0.0189(3) Uani d . 1 1 . .
    H H29A 0.0926 0.7190 0.1150 0.028 Uiso calc R 1 1 . .
    H H29B 0.0252 0.8252 0.0831 0.028 Uiso calc R 1 1 . .
    H H29C 0.1573 0.7486 0.0777 0.028 Uiso calc R 1 1 . .
    C C30 -0.10277(12) 0.69931(18) 0.02819(3) 0.0169(3) Uani d . 1 1 . .
    H H30A -0.0781 0.8171 0.0373 0.025 Uiso calc R 1 1 . .
    H H30B -0.1883 0.7018 0.0217 0.025 Uiso calc R 1 1 . .
    H H30C -0.0568 0.6698 0.0070 0.025 Uiso calc R 1 1 . .
    C C31 -0.22286(12) 0.34094(18) 0.03238(3) 0.0143(3) Uani d . 1 1 . .
    C C32 -0.23650(13) 0.20851(19) 0.00621(4) 0.0176(3) Uani d . 1 1 . .
    H H32 -0.1684 0.1509 -0.0032 0.021 Uiso calc R 1 1 . .
    C C33 -0.35122(13) 0.16203(19) -0.00586(4) 0.0204(3) Uani d . 1 1 . .
    H H33 -0.3616 0.0719 -0.0237 0.024 Uiso calc R 1 1 . .
    C C34 -0.45076(13) 0.2464(2) 0.00795(4) 0.0217(3) Uani d . 1 1 . .
    H H34 -0.5288 0.2144 -0.0005 0.026 Uiso calc R 1 1 . .
    C C35 -0.43591(13) 0.37752(19) 0.03412(4) 0.0199(3) Uani d . 1 1 . .
    H H35 -0.5040 0.4350 0.0436 0.024 Uiso calc R 1 1 . .
    C C36 -0.32209(12) 0.42511(19) 0.04652(3) 0.0170(3) Uani d . 1 1 . .
    H H36 -0.3120 0.5144 0.0645 0.020 Uiso calc R 1 1 . .
    N N3 0.03776(10) 0.01203(16) 0.17043(3) 0.0154(2) Uani d . 1 1 . .
    N N4 0.15874(10) -0.04046(16) 0.17199(3) 0.0160(2) Uani d . 1 1 . .
    N N5 -0.08054(10) 0.56315(14) 0.05609(3) 0.0137(2) Uani d . 1 1 . .
    N N6 -0.10503(10) 0.38756(15) 0.04440(3) 0.0142(2) Uani d . 1 1 . .
    O O2 0.32678(8) 0.01806(14) 0.13877(3) 0.0215(2) Uani d . 1 1 . .
    O O3 -0.03072(9) 0.10492(12) 0.05679(3) 0.0181(2) Uani d . 1 1 . .
loop_
    _atom_site_aniso_label
    _atom_site_aniso_U_11
    _atom_site_aniso_U_22
    _atom_site_aniso_U_33
    _atom_site_aniso_U_12
    _atom_site_aniso_U_13
    _atom_site_aniso_U_23
    C1 0.0138(6) 0.0231(7) 0.0160(6) 0.0009(6) 0.0012(5) -0.0033(5)
    C2 0.0194(7) 0.0249(7) 0.0161(6) 0.0009(6) 0.0015(5) 0.0000(6)
    C3 0.0176(7) 0.0194(7) 0.0204(7) 0.0026(6) 0.0028(5) 0.0013(5)
    C4 0.0316(8) 0.0238(8) 0.0290(8) -0.0051(7) 0.0001(6) 0.0059(6)
    C5 0.0169(7) 0.0216(7) 0.0218(7) -0.0013(6) -0.0005(5) -0.0064(6)
    C6 0.0189(7) 0.0148(6) 0.0142(6) 0.0003(5) 0.0023(5) -0.0031(5)
    C7 0.0184(7) 0.0203(7) 0.0187(6) 0.0008(6) 0.0028(5) -0.0022(5)
    C8 0.0255(8) 0.0229(7) 0.0204(7) 0.0082(6) -0.0002(6) -0.0022(6)
    C9 0.0395(9) 0.0160(7) 0.0184(7) 0.0049(6) 0.0045(6) 0.0006(6)
    C10 0.0303(8) 0.0162(7) 0.0219(7) -0.0042(6) 0.0093(6) -0.0041(6)
    C11 0.0191(7) 0.0186(7) 0.0193(6) -0.0010(6) 0.0042(5) -0.0045(5)
    N1 0.0166(6) 0.0151(6) 0.0180(5) -0.0034(5) 0.0004(4) -0.0011(4)
    N2 0.0150(5) 0.0169(6) 0.0162(5) -0.0033(5) -0.0002(4) 0.0000(4)
    O1 0.0228(5) 0.0292(6) 0.0210(5) -0.0091(5) -0.0016(4) -0.0043(4)
    C12 0.0142(6) 0.0164(7) 0.0228(7) -0.0012(5) -0.0019(5) 0.0007(5)
    C13 0.0128(6) 0.0128(6) 0.0161(6) -0.0007(5) 0.0010(5) 0.0002(5)
    C14 0.0174(7) 0.0194(7) 0.0180(6) 0.0027(6) 0.0029(5) 0.0009(5)
    C15 0.0152(6) 0.0139(6) 0.0173(6) -0.0012(5) 0.0005(5) 0.0005(5)
    C16 0.0130(6) 0.0123(6) 0.0157(6) -0.0003(5) -0.0008(5) -0.0016(5)
    C17 0.0141(6) 0.0147(6) 0.0141(6) -0.0004(5) -0.0017(5) -0.0011(5)
    C18 0.0146(7) 0.0243(7) 0.0216(7) 0.0044(6) 0.0026(5) 0.0007(6)
    C19 0.0245(7) 0.0214(7) 0.0171(7) 0.0008(6) 0.0062(5) 0.0010(5)
    C20 0.0213(7) 0.0147(6) 0.0128(6) 0.0009(5) 0.0007(5) -0.0001(5)
    C21 0.0227(7) 0.0203(7) 0.0184(7) -0.0015(6) 0.0017(5) -0.0003(5)
    C22 0.0382(9) 0.0179(7) 0.0242(7) -0.0038(7) 0.0067(6) 0.0026(6)
    C23 0.0435(10) 0.0187(7) 0.0218(7) 0.0084(7) 0.0039(6) 0.0053(6)
    C24 0.0293(8) 0.0279(8) 0.0170(7) 0.0104(7) -0.0005(6) 0.0014(6)
    C25 0.0214(7) 0.0209(7) 0.0152(6) 0.0012(6) -0.0006(5) 0.0000(5)
    C26 0.0141(6) 0.0138(6) 0.0133(6) 0.0003(5) 0.0019(5) -0.0005(5)
    C27 0.0133(6) 0.0135(6) 0.0138(6) -0.0009(5) 0.0020(5) -0.0007(5)
    C28 0.0129(6) 0.0146(6) 0.0140(6) -0.0012(5) 0.0013(5) -0.0009(5)
    C29 0.0207(7) 0.0119(6) 0.0239(7) 0.0001(5) -0.0048(5) -0.0016(5)
    C30 0.0207(7) 0.0141(6) 0.0159(6) 0.0008(5) -0.0004(5) 0.0023(5)
    C31 0.0159(6) 0.0130(6) 0.0138(6) -0.0021(5) -0.0018(5) 0.0024(5)
    C32 0.0201(7) 0.0157(7) 0.0168(6) 0.0004(5) 0.0005(5) -0.0008(5)
    C33 0.0246(7) 0.0174(7) 0.0188(6) -0.0026(6) -0.0041(5) -0.0020(5)
    C34 0.0180(7) 0.0223(7) 0.0246(7) -0.0043(6) -0.0060(5) 0.0030(6)
    C35 0.0165(7) 0.0193(7) 0.0239(7) 0.0014(6) 0.0009(5) 0.0022(6)
    C36 0.0197(7) 0.0158(7) 0.0156(6) -0.0006(5) 0.0002(5) -0.0005(5)
    N3 0.0116(5) 0.0184(6) 0.0162(5) 0.0011(4) 0.0017(4) 0.0012(4)
    N4 0.0110(5) 0.0175(6) 0.0196(6) 0.0004(4) 0.0003(4) 0.0025(5)
    N5 0.0162(5) 0.0095(5) 0.0154(5) -0.0006(4) -0.0011(4) -0.0007(4)
    N6 0.0154(6) 0.0100(5) 0.0170(5) -0.0006(4) -0.0016(4) -0.0012(4)
    O2 0.0123(5) 0.0237(5) 0.0287(5) 0.0033(4) 0.0038(4) 0.0073(4)
    O3 0.0193(5) 0.0114(5) 0.0236(5) -0.0008(4) -0.0027(4) -0.0009(4)
_geom_special_details
;
All e.s.d.'s (except the e.s.d. in the dihedral angle between two l.s. planes)
are estimated using the full covariance matrix. The cell e.s.d.'s are taken
into account individually in the estimation of e.s.d.'s in distances, angles
and torsion angles; correlations between e.s.d.'s in cell parameters are only
used when they are defined by crystal symmetry. An approximate (isotropic)
treatment of cell e.s.d.'s is used for estimating e.s.d.'s involving l.s.
planes.
;
loop_
    _geom_bond_atom_site_label_1
    _geom_bond_atom_site_label_2
    _geom_bond_site_symmetry_2
    _geom_bond_distance
    _geom_bond_publ_flag
    C1 C2 . 1.439(2) ?
    C2 H2 . 0.9500 ?
    C3 C2 . 1.354(2) ?
    C3 C4 . 1.493(2) ?
    C4 H4A . 0.9800 ?
    C4 H4B . 0.9800 ?
    C4 H4C . 0.9800 ?
    C5 H5A . 0.9800 ?
    C5 H5B . 0.9800 ?
    C5 H5C . 0.9800 ?
    C6 C7 . 1.3909(19) ?
    C7 H7 . 0.9500 ?
    C8 C7 . 1.387(2) ?
    C8 C9 . 1.389(2) ?
    C8 H8 . 0.9500 ?
    C9 H9 . 0.9500 ?
    C10 C9 . 1.387(2) ?
    C10 H10 . 0.9500 ?
    C11 C6 . 1.3966(19) ?
    C11 C10 . 1.391(2) ?
    C11 H11 . 0.9500 ?
    N1 C3 . 1.3785(18) ?
    N1 C5 . 1.4683(17) ?
    N2 C1 . 1.4018(17) ?
    N2 C6 . 1.4187(17) ?
    N2 N1 . 1.4079(16) ?
    O1 C1 . 1.2342(17) ?
    C12 H12A . 0.9800 ?
    C12 H12B . 0.9800 ?
    C12 H12C . 0.9800 ?
    C13 C12 . 1.5388(18) ?
    C13 C16 . 1.5318(17) ?
    C13 C27 . 1.5185(18) ?
    C14 C13 . 1.5519(18) ?
    C14 H14A . 0.9800 ?
    C14 H14B . 0.9800 ?
    C14 H14C . 0.9800 ?
    C15 C16 . 1.4533(18) ?
    C17 C16 . 1.3587(18) ?
    C17 C18 . 1.4936(18) ?
    C18 H18A . 0.9800 ?
    C18 H18B . 0.9800 ?
    C18 H18C . 0.9800 ?
    C19 H19A . 0.9800 ?
    C19 H19B . 0.9800 ?
    C19 H19C . 0.9800 ?
    C20 C21 . 1.393(2) ?
    C20 C25 . 1.3972(19) ?
    C21 H21 . 0.9500 ?
    C22 C21 . 1.390(2) ?
    C22 C23 . 1.386(2) ?
    C22 H22 . 0.9500 ?
    C23 H23 . 0.9500 ?
    C24 C23 . 1.386(2) ?
    C24 C25 . 1.390(2) ?
    C24 H24 . 0.9500 ?
    C25 H25 . 0.9500 ?
    C27 C26 . 1.4529(18) ?
    C28 C27 . 1.3652(19) ?
    C28 C29 . 1.4982(18) ?
    C29 H29A . 0.9800 ?
    C29 H29B . 0.9800 ?
    C29 H29C . 0.9800 ?
    C30 H30A . 0.9800 ?
    C30 H30B . 0.9800 ?
    C30 H30C . 0.9800 ?
    C31 C32 . 1.3942(18) ?
    C32 H32 . 0.9500 ?
    C33 C32 . 1.391(2) ?
    C33 C34 . 1.389(2) ?
    C33 H33 . 0.9500 ?
    C34 H34 . 0.9500 ?
    C35 C34 . 1.389(2) ?
    C35 H35 . 0.9500 ?
    C36 C31 . 1.3908(19) ?
    C36 C35 . 1.3877(19) ?
    C36 H36 . 0.9500 ?
    N3 C17 . 1.3975(17) ?
    N3 C19 . 1.4724(16) ?
    N4 C15 . 1.4009(17) ?
    N4 C20 . 1.4184(17) ?
    N4 N3 . 1.4072(15) ?
    O2 C15 . 1.2335(16) ?
    O3 C26 . 1.2357(17) ?
    N5 C28 . 1.3926(17) ?
    N5 C30 . 1.4705(16) ?
    N5 N6 . 1.4054(15) ?
    N6 C26 . 1.3873(17) ?
    N6 C31 . 1.4225(17) ?
loop_
    _geom_angle_atom_site_label_1
    _geom_angle_atom_site_label_2
    _geom_angle_atom_site_label_3
    _geom_angle_site_symmetry_1
    _geom_angle_site_symmetry_3
    _geom_angle
    _geom_angle_publ_flag
    O1 C1 C2 . . 132.09(13) ?
    O1 C1 N2 . . 123.27(13) ?
    N2 C1 C2 . . 104.63(12) ?
    C3 C2 C1 . . 108.39(12) ?
    C3 C2 H2 . . 125.8 ?
    C1 C2 H2 . . 125.8 ?
    C2 C3 C4 . . 129.21(13) ?
    C2 C3 N1 . . 110.80(13) ?
    N1 C3 C4 . . 119.98(13) ?
    C3 C4 H4A . . 109.5 ?
    C3 C4 H4B . . 109.5 ?
    C3 C4 H4C . . 109.5 ?
    H4A C4 H4B . . 109.5 ?
    H4A C4 H4C . . 109.5 ?
    H4B C4 H4C . . 109.5 ?
    H5A C5 H5B . . 109.5 ?
    H5A C5 H5C . . 109.5 ?
    H5B C5 H5C . . 109.5 ?
    N1 C5 H5A . . 109.5 ?
    N1 C5 H5B . . 109.5 ?
    N1 C5 H5C . . 109.5 ?
    C7 C6 C11 . . 120.51(13) ?
    C7 C6 N2 . . 120.73(12) ?
    C11 C6 N2 . . 118.75(12) ?
    C6 C7 H7 . . 120.2 ?
    C8 C7 C6 . . 119.67(13) ?
    C8 C7 H7 . . 120.2 ?
    C7 C8 C9 . . 120.20(14) ?
    C7 C8 H8 . . 119.9 ?
    C9 C8 H8 . . 119.9 ?
    C8 C9 H9 . . 120.0 ?
    C10 C9 C8 . . 119.95(14) ?
    C10 C9 H9 . . 120.0 ?
    C9 C10 C11 . . 120.53(14) ?
    C9 C10 H10 . . 119.7 ?
    C11 C10 H10 . . 119.7 ?
    C6 C11 H11 . . 120.5 ?
    C10 C11 C6 . . 119.07(13) ?
    C10 C11 H11 . . 120.5 ?
    C3 N1 C5 . . 120.26(12) ?
    C3 N1 N2 . . 105.75(11) ?
    N2 N1 C5 . . 116.26(11) ?
    C1 N2 C6 . . 125.95(12) ?
    C1 N2 N1 . . 109.88(11) ?
    N1 N2 C6 . . 120.01(11) ?
    C13 C12 H12A . . 109.5 ?
    C13 C12 H12B . . 109.5 ?
    C13 C12 H12C . . 109.5 ?
    H12A C12 H12B . . 109.5 ?
    H12A C12 H12C . . 109.5 ?
    H12B C12 H12C . . 109.5 ?
    C12 C13 C14 . . 107.43(11) ?
    C16 C13 C12 . . 107.15(10) ?
    C16 C13 C14 . . 110.26(11) ?
    C27 C13 C12 . . 113.43(11) ?
    C27 C13 C14 . . 106.50(10) ?
    C27 C13 C16 . . 111.99(10) ?
    C13 C14 H14A . . 109.5 ?
    C13 C14 H14B . . 109.5 ?
    C13 C14 H14C . . 109.5 ?
    H14A C14 H14B . . 109.5 ?
    H14A C14 H14C . . 109.5 ?
    H14B C14 H14C . . 109.5 ?
    N4 C15 C16 . . 105.96(11) ?
    O2 C15 C16 . . 130.79(12) ?
    O2 C15 N4 . . 123.24(12) ?
    C15 C16 C13 . . 121.04(11) ?
    C17 C16 C13 . . 131.90(12) ?
    C17 C16 C15 . . 106.99(11) ?
    C16 C17 C18 . . 132.34(13) ?
    C16 C17 N3 . . 111.14(11) ?
    N3 C17 C18 . . 116.50(11) ?
    C17 C18 H18A . . 109.5 ?
    C17 C18 H18B . . 109.5 ?
    C17 C18 H18C . . 109.5 ?
    H18A C18 H18B . . 109.5 ?
    H18A C18 H18C . . 109.5 ?
    H18B C18 H18C . . 109.5 ?
    H19A C19 H19B . . 109.5 ?
    H19A C19 H19C . . 109.5 ?
    H19B C19 H19C . . 109.5 ?
    N3 C19 H19A . . 109.5 ?
    N3 C19 H19B . . 109.5 ?
    N3 C19 H19C . . 109.5 ?
    C21 C20 C25 . . 120.07(13) ?
    C21 C20 N4 . . 120.84(12) ?
    C25 C20 N4 . . 119.09(12) ?
    C20 C21 H21 . . 120.3 ?
    C22 C21 C20 . . 119.30(14) ?
    C22 C21 H21 . . 120.3 ?
    C21 C22 H22 . . 119.4 ?
    C23 C22 C21 . . 121.17(14) ?
    C23 C22 H22 . . 119.4 ?
    C22 C23 H23 . . 120.5 ?
    C24 C23 C22 . . 119.00(14) ?
    C24 C23 H23 . . 120.5 ?
    C23 C24 C25 . . 121.01(14) ?
    C23 C24 H24 . . 119.5 ?
    C25 C24 H24 . . 119.5 ?
    C20 C25 H25 . . 120.3 ?
    C24 C25 C20 . . 119.39(14) ?
    C24 C25 H25 . . 120.3 ?
    N6 C26 C27 . . 105.65(11) ?
    O3 C26 C27 . . 131.05(13) ?
    O3 C26 N6 . . 123.23(12) ?
    C26 C27 C13 . . 120.43(11) ?
    C28 C27 C13 . . 132.34(12) ?
    C28 C27 C26 . . 107.22(11) ?
    C27 C28 C29 . . 131.96(12) ?
    C27 C28 N5 . . 110.67(11) ?
    N5 C28 C29 . . 117.30(12) ?
    C28 C29 H29A . . 109.5 ?
    C28 C29 H29B . . 109.5 ?
    C28 C29 H29C . . 109.5 ?
    H29A C29 H29B . . 109.5 ?
    H29A C29 H29C . . 109.5 ?
    H29B C29 H29C . . 109.5 ?
    H30A C30 H30B . . 109.5 ?
    H30A C30 H30C . . 109.5 ?
    H30B C30 H30C . . 109.5 ?
    N5 C30 H30A . . 109.5 ?
    N5 C30 H30B . . 109.5 ?
    N5 C30 H30C . . 109.5 ?
    C32 C31 N6 . . 118.45(12) ?
    C36 C31 C32 . . 120.83(12) ?
    C36 C31 N6 . . 120.72(12) ?
    C31 C32 H32 . . 120.5 ?
    C33 C32 C31 . . 119.03(13) ?
    C33 C32 H32 . . 120.5 ?
    C32 C33 H33 . . 119.8 ?
    C34 C33 C32 . . 120.48(13) ?
    C34 C33 H33 . . 119.8 ?
    C33 C34 H34 . . 120.1 ?
    C35 C34 C33 . . 119.89(13) ?
    C35 C34 H34 . . 120.1 ?
    C34 C35 H35 . . 119.8 ?
    C36 C35 C34 . . 120.35(13) ?
    C36 C35 H35 . . 119.8 ?
    C31 C36 H36 . . 120.3 ?
    C35 C36 C31 . . 119.41(13) ?
    C35 C36 H36 . . 120.3 ?
    C17 N3 C19 . . 119.52(11) ?
    C17 N3 N4 . . 105.74(10) ?
    N4 N3 C19 . . 114.42(10) ?
    C15 N4 C20 . . 125.25(11) ?
    C15 N4 N3 . . 109.50(10) ?
    N3 N4 C20 . . 119.68(11) ?
    C28 N5 C30 . . 121.43(11) ?
    C28 N5 N6 . . 105.82(10) ?
    N6 N5 C30 . . 113.40(10) ?
    C26 N6 C31 . . 125.14(11) ?
    C26 N6 N5 . . 110.14(10) ?
    N5 N6 C31 . . 119.77(10) ?
loop_
    _geom_torsion_atom_site_label_1
    _geom_torsion_atom_site_label_2
    _geom_torsion_atom_site_label_3
    _geom_torsion_atom_site_label_4
    _geom_torsion_site_symmetry_1
    _geom_torsion_site_symmetry_2
    _geom_torsion_site_symmetry_3
    _geom_torsion_site_symmetry_4
    _geom_torsion
    _geom_torsion_publ_flag
    N2 C1 C2 C3 . . . . -1.74(15) ?
    O1 C1 C2 C3 . . . . 177.25(15) ?
    C4 C3 C2 C1 . . . . 175.98(14) ?
    N1 C3 C2 C1 . . . . -3.07(16) ?
    C11 C6 C7 C8 . . . . 2.6(2) ?
    N2 C6 C7 C8 . . . . -176.75(12) ?
    C9 C8 C7 C6 . . . . -1.5(2) ?
    C7 C8 C9 C10 . . . . -0.9(2) ?
    C11 C10 C9 C8 . . . . 2.1(2) ?
    C10 C11 C6 C7 . . . . -1.4(2) ?
    C10 C11 C6 N2 . . . . 177.97(12) ?
    C6 C11 C10 C9 . . . . -1.0(2) ?
    C5 N1 C3 C2 . . . . 140.75(13) ?
    C5 N1 C3 C4 . . . . -38.41(19) ?
    N2 N1 C3 C2 . . . . 6.58(15) ?
    N2 N1 C3 C4 . . . . -172.58(12) ?
    C6 N2 C1 C2 . . . . 162.62(12) ?
    C6 N2 C1 O1 . . . . -16.5(2) ?
    N1 N2 C1 C2 . . . . 5.83(14) ?
    N1 N2 C1 O1 . . . . -173.27(12) ?
    C1 N2 C6 C7 . . . . -127.36(14) ?
    C1 N2 C6 C11 . . . . 53.23(18) ?
    N1 N2 C6 C7 . . . . 27.30(18) ?
    N1 N2 C6 C11 . . . . -152.11(12) ?
    C1 N2 N1 C3 . . . . -7.69(14) ?
    C1 N2 N1 C5 . . . . -143.99(12) ?
    C6 N2 N1 C3 . . . . -166.08(11) ?
    C6 N2 N1 C5 . . . . 57.62(16) ?
    C12 C13 C16 C15 . . . . -67.73(15) ?
    C12 C13 C16 C17 . . . . 108.90(16) ?
    C14 C13 C16 C15 . . . . 48.90(16) ?
    C14 C13 C16 C17 . . . . -134.48(15) ?
    C27 C13 C16 C15 . . . . 167.29(11) ?
    C27 C13 C16 C17 . . . . -16.1(2) ?
    C12 C13 C27 C26 . . . . 175.73(11) ?
    C12 C13 C27 C28 . . . . -4.3(2) ?
    C14 C13 C27 C26 . . . . 57.76(15) ?
    C14 C13 C27 C28 . . . . -122.29(15) ?
    C16 C13 C27 C26 . . . . -62.84(15) ?
    C16 C13 C27 C28 . . . . 117.11(15) ?
    N4 C15 C16 C13 . . . . 178.23(11) ?
    N4 C15 C16 C17 . . . . 0.86(14) ?
    O2 C15 C16 C13 . . . . -2.8(2) ?
    O2 C15 C16 C17 . . . . 179.86(14) ?
    C18 C17 C16 C13 . . . . -4.8(3) ?
    C18 C17 C16 C15 . . . . 172.16(14) ?
    N3 C17 C16 C13 . . . . 177.21(12) ?
    N3 C17 C16 C15 . . . . -5.81(15) ?
    C25 C20 C21 C22 . . . . 1.5(2) ?
    N4 C20 C21 C22 . . . . -177.89(12) ?
    C21 C20 C25 C24 . . . . 0.7(2) ?
    N4 C20 C25 C24 . . . . -179.91(12) ?
    C23 C22 C21 C20 . . . . -2.3(2) ?
    C21 C22 C23 C24 . . . . 0.9(2) ?
    C25 C24 C23 C22 . . . . 1.3(2) ?
    C23 C24 C25 C20 . . . . -2.1(2) ?
    C13 C27 C26 N6 . . . . -178.31(11) ?
    C13 C27 C26 O3 . . . . 4.7(2) ?
    C28 C27 C26 N6 . . . . 1.73(14) ?
    C28 C27 C26 O3 . . . . -175.24(14) ?
    C29 C28 C27 C13 . . . . -0.2(2) ?
    C29 C28 C27 C26 . . . . 179.77(13) ?
    N5 C28 C27 C13 . . . . -177.14(12) ?
    N5 C28 C27 C26 . . . . 2.81(15) ?
    C36 C31 C32 C33 . . . . 0.4(2) ?
    N6 C31 C32 C33 . . . . -179.81(12) ?
    C34 C33 C32 C31 . . . . 0.0(2) ?
    C32 C33 C34 C35 . . . . -0.3(2) ?
    C36 C35 C34 C33 . . . . 0.1(2) ?
    C35 C36 C31 C32 . . . . -0.6(2) ?
    C35 C36 C31 N6 . . . . 179.63(12) ?
    C31 C36 C35 C34 . . . . 0.3(2) ?
    C19 N3 C17 C16 . . . . 139.18(12) ?
    C19 N3 C17 C18 . . . . -39.15(17) ?
    N4 N3 C17 C16 . . . . 8.40(14) ?
    N4 N3 C17 C18 . . . . -169.93(11) ?
    C15 N4 C20 C21 . . . . -138.74(14) ?
    C15 N4 C20 C25 . . . . 41.86(18) ?
    N3 N4 C20 C21 . . . . 12.09(18) ?
    N3 N4 C20 C25 . . . . -167.32(11) ?
    C20 N4 C15 C16 . . . . 157.61(12) ?
    C20 N4 C15 O2 . . . . -21.5(2) ?
    N3 N4 C15 C16 . . . . 4.31(14) ?
    N3 N4 C15 O2 . . . . -174.79(12) ?
    C15 N4 N3 C17 . . . . -7.68(14) ?
    C15 N4 N3 C19 . . . . -141.33(12) ?
    C20 N4 N3 C17 . . . . -162.70(11) ?
    C20 N4 N3 C19 . . . . 63.66(15) ?
    C30 N5 C28 C27 . . . . -137.23(12) ?
    C30 N5 C28 C29 . . . . 45.31(17) ?
    N6 N5 C28 C27 . . . . -6.17(14) ?
    N6 N5 C28 C29 . . . . 176.37(11) ?
    C28 N5 N6 C26 . . . . 7.30(13) ?
    C28 N5 N6 C31 . . . . 163.66(11) ?
    C30 N5 N6 C26 . . . . 142.79(11) ?
    C30 N5 N6 C31 . . . . -60.86(15) ?
    C31 N6 C26 C27 . . . . -160.42(11) ?
    C31 N6 C26 O3 . . . . 16.9(2) ?
    N5 N6 C26 C27 . . . . -5.62(13) ?
    N5 N6 C26 O3 . . . . 171.66(12) ?
    C26 N6 C31 C32 . . . . -57.86(17) ?
    C26 N6 C31 C36 . . . . 121.90(14) ?
    N5 N6 C31 C32 . . . . 149.55(12) ?
    N5 N6 C31 C36 . . . . -30.68(17) ?
loop_
    _geom_hbond_atom_site_label_D
    _geom_hbond_atom_site_label_H
    _geom_hbond_atom_site_label_A
    _geom_hbond_site_symmetry_A
    _geom_hbond_distance_DH
    _geom_hbond_distance_HA
    _geom_hbond_distance_DA
    _geom_hbond_angle_DHA
    _geom_hbond_publ_flag
    C2 H2 O1 2_645 0.95 2.50 3.2949(17) 141.9 yes
    C5 H5C O2 . 0.98 2.44 3.3930(17) 162.8 yes
    C10 H10 O3 1_665 0.95 2.53 3.4670(18) 170.7 yes
    C14 H14A O3 . 0.98 2.45 3.1228(17) 125.7 yes
    C14 H14B O2 . 0.98 2.34 3.0275(17) 126.1 yes
    C21 H21 O1 1_445 0.95 2.49 3.3428(18) 150.1 yes
    C25 H25 O2 . 0.95 2.37 2.8811(17) 113.3 yes
    C29 H29B O3 1_565 0.98 2.38 3.2956(17) 154.8 yes
    C30 H30A O3 1_565 0.98 2.32 3.3015(16) 176.0 yes
