# Supplementary material for: 1,5-Dimethyl-2-phenyl-1H-pyrazol-3(2H)-one–4,4′-(propane-2,2-di­yl)bis­[1,5-dimethyl-2-phenyl-1H-pyrazol-3(2H)-one] (1/1)
Source: Acta Crystallogr Sect E Struct Rep Online. 2012 Dec 22;69(Pt 1):o127–8. doi: 10.1107/S160053681205091X (PMC3588274; doi:10.1107/S160053681205091X)
Supplement: Supplementary file 2 [file e-69-0o127-Isup2.hkl]

# 
# h,k,l, Fc-squared, Fo-squared, sigma(Fo-squared) and status flag 
# 
data_I
_shelx_title ' anty in P2(1)/n' 
_shelx_refln_list_code          4 
_shelx_F_calc_maximum      247.54 
_exptl_crystal_F_000      1288.00 
_reflns_d_resolution_high  0.8108 
 
loop_ 
 _symmetry_equiv_pos_as_xyz 
 'x, y, z' 
 '-x+1/2, y+1/2, -z+1/2' 
 '-x, -y, -z' 
 'x-1/2, -y-1/2, z-1/2' 
 
_cell_length_a    11.1751 
_cell_length_b     7.4623 
_cell_length_c    37.2830 
_cell_angle_alpha  90.000 
_cell_angle_beta   91.570 
_cell_angle_gamma  90.000 
 
_shelx_F_squared_multiplier     1.000 
 
loop_ 
 _refln_index_h 
 _refln_index_k 
 _refln_index_l 
 _refln_F_squared_calc 
 _refln_F_squared_meas 
 _refln_F_squared_sigma 
 _refln_observed_status 
   2   0   0     1174.63     1161.77     11.52 o 
   4   0   0      563.57      489.40     12.94 o 
   6   0   0      273.07      241.47     15.76 o 
   8   0   0      550.39      590.45     29.83 o 
  10   0   0      887.95      875.26     41.65 o 
  12   0   0      577.90      580.88     28.71 o 
   1   1   0      742.55      716.36     10.40 o 
   2   1   0     5648.06     5396.23     31.24 o 
   3   1   0        7.92        6.85      1.71 o 
   4   1   0      412.61      415.71      9.16 o 
   5   1   0     8122.66     8690.44    128.62 o 
   6   1   0       17.46       26.71      4.16 o 
   7   1   0        5.70        2.93      1.78 o 
   8   1   0       36.76       49.95      5.07 o 
   9   1   0       10.29       -4.58      4.58 o 
  10   1   0      807.43      875.41     29.25 o 
  11   1   0      229.53      254.45     19.14 o 
  12   1   0      119.46      296.07     30.39 o 
  13   1   0       20.78       28.71      6.75 o 
   0   2   0     3215.97     2989.94     35.46 o 
   1   2   0      780.64      775.38      7.23 o 
   2   2   0     1383.00     1166.25     12.41 o 
   3   2   0      796.88      733.80     12.34 o 
   4   2   0       83.13       96.90      4.33 o 
   5   2   0        6.61       12.99      2.70 o 
   6   2   0     2104.45     2153.00     27.51 o 
   7   2   0     1740.54     1700.17     35.10 o 
   8   2   0       52.26       24.65      5.13 o 
   9   2   0       12.34        9.91      3.23 o 
  10   2   0      179.97      219.47     19.98 o 
  11   2   0     1077.21     1146.21     25.23 o 
  12   2   0       25.61       86.68     14.07 o 
  13   2   0        0.00       27.58      5.63 o 
   1   3   0      849.42      818.65     12.05 o 
   2   3   0        9.78       26.65      2.92 o 
   3   3   0       33.39       31.45      2.98 o 
   4   3   0     1581.09     1650.74     21.63 o 
   5   3   0      581.06      665.12     14.92 o 
   6   3   0      370.73      437.91     16.88 o 
   7   3   0      489.84      476.58     19.09 o 
   8   3   0      459.01      403.02     18.04 o 
   9   3   0       73.54       94.48      9.95 o 
  10   3   0      857.91      754.25     25.21 o 
  11   3   0       85.69      172.54     14.71 o 
  12   3   0       48.85       71.01      7.44 o 
   0   4   0       48.29       42.21      7.32 o 
   1   4   0      305.04      359.40     13.73 o 
   2   4   0      888.07      994.01     18.22 o 
   3   4   0      353.29      318.80     12.93 o 
   4   4   0      487.62      570.87     18.48 o 
   5   4   0     2610.22     2491.24     60.23 o 
   6   4   0      319.83      301.70     22.51 o 
   7   4   0     2125.06     2018.21     34.43 o 
   8   4   0       80.13       44.25      6.42 o 
   9   4   0      738.87      669.60     59.66 o 
  10   4   0        0.14       11.16     26.17 o 
  11   4   0       72.51       89.33     15.76 o 
  12   4   0      259.52      311.50     11.34 o 
   1   5   0      182.49      159.12     10.54 o 
   2   5   0      470.46      475.06     26.45 o 
   3   5   0      223.34      207.25     11.94 o 
   4   5   0       70.17       58.88      6.56 o 
   5   5   0      456.85      421.02     26.45 o 
   6   5   0        0.03        3.38      3.32 o 
   7   5   0       38.21       33.21      6.81 o 
   8   5   0      688.83      656.15     23.68 o 
   9   5   0       70.34       78.93     22.80 o 
  10   5   0       12.35       14.07      5.63 o 
  11   5   0      476.70      515.59     22.51 o 
   0   6   0       15.65       25.89      7.32 o 
   1   6   0     2240.41     2252.34     31.73 o 
   2   6   0       97.68       86.38      5.56 o 
   3   6   0      475.97      447.16     14.00 o 
   4   6   0      136.09      135.59      9.02 o 
   5   6   0       21.09        6.75      5.63 o 
   6   6   0      979.30      989.52     43.90 o 
   7   6   0      408.83      433.21     18.69 o 
   8   6   0      104.30      113.77      9.13 o 
   9   6   0       52.92       61.29     12.10 o 
  10   6   0      138.01      163.79     11.82 o 
   1   7   0      128.74      131.23     11.74 o 
   2   7   0       72.28       69.51      6.90 o 
   3   7   0      880.32      905.36     27.13 o 
   4   7   0       79.08       79.14      6.93 o 
   5   7   0      141.04      162.67     18.57 o 
   6   7   0      676.42      806.02     35.46 o 
   7   7   0      120.82      142.41     14.07 o 
   8   7   0      100.50       98.50     10.13 o 
   0   8   0        0.67        4.50      9.01 o 
   1   8   0      102.01      109.47      9.75 o 
   2   8   0      642.98      668.36     22.68 o 
   3   8   0       68.59       70.17      7.34 o 
   4   8   0       33.35       47.50      4.68 o 
   5   8   0      477.39      515.59     23.64 o 
   6   8   0      135.60      160.98     12.38 o 
   1   9   0        0.88        1.41      1.99 o 
   2   9   0      209.18      221.77     12.95 o 
 -13   0   1        0.01       -4.50      4.50 o 
 -11   0   1       84.42       84.95      8.95 o 
  -9   0   1     4435.57     4451.14     87.81 o 
  -7   0   1        0.10       10.13      4.50 o 
  -5   0   1     3321.13     3392.83     59.38 o 
  -3   0   1       24.68       10.40      2.06 o 
  -1   0   1     7503.49     6870.34     37.15 o 
   1   0   1     5712.78     5348.92     36.59 o 
   3   0   1     9575.46     9308.35     54.58 o 
   5   0   1     1446.72     1559.14     34.90 o 
   7   0   1     2484.45     2658.98     57.98 o 
   9   0   1      318.66      319.71     23.64 o 
  11   0   1      108.24       94.56     14.07 o 
  13   0   1       64.30       63.04      7.88 o 
 -13   1   1        5.26       -3.94      3.94 o 
 -12   1   1     1079.85     1240.56     43.34 o 
 -11   1   1       70.50       73.55      7.04 o 
 -10   1   1       17.59       20.07      5.99 o 
  -9   1   1      939.16      886.60     22.84 o 
  -8   1   1      356.13      357.09     12.94 o 
  -7   1   1     1667.10     1503.78     24.67 o 
  -6   1   1     2829.35     2955.25     31.17 o 
  -5   1   1     1295.13     1368.21     50.10 o 
  -4   1   1     1378.02     1288.59     20.07 o 
  -3   1   1    11706.49    11138.16     48.63 o 
  -2   1   1      732.59      667.61     10.33 o 
  -1   1   1       32.46       29.18      1.36 o 
   0   1   1     2920.21     2620.82     17.45 o 
   1   1   1        3.55        2.74      0.80 o 
   2   1   1      388.86      395.70      7.96 o 
   3   1   1     1611.98     1489.65     13.48 o 
   4   1   1       93.58       76.79      3.94 o 
   5   1   1       65.01       70.63      5.53 o 
   6   1   1     1241.55     1279.22     25.46 o 
   7   1   1      585.29      572.37     19.09 o 
   8   1   1      461.43      411.74     14.04 o 
   9   1   1        7.24        1.66      3.85 o 
  10   1   1      914.74      858.56     38.27 o 
  11   1   1      747.64      747.37     26.23 o 
  12   1   1       11.15       12.33      5.86 o 
  13   1   1       53.06      123.83     15.20 o 
 -13   2   1      179.82      199.25     14.63 o 
 -12   2   1       12.29        6.75      5.07 o 
 -11   2   1      862.12      799.16     79.65 o 
 -10   2   1     1532.49     1560.71     34.33 o 
  -9   2   1       63.68       52.32      7.07 o 
  -8   2   1        5.56        8.08      3.23 o 
  -7   2   1       48.80       38.17      4.22 o 
  -6   2   1     2249.96     2347.90     28.95 o 
  -5   2   1       18.01       10.73      3.38 o 
  -4   2   1     1296.13     1237.92     15.92 o 
  -3   2   1    10008.49    10097.58     62.20 o 
  -2   2   1     5038.35     5088.83     25.74 o 
  -1   2   1     3386.67     3394.43     26.86 o 
   0   2   1     1338.19     1302.16     14.39 o 
   1   2   1     1691.80     1626.73     21.20 o 
   2   2   1      182.62      163.41      3.96 o 
   3   2   1     3626.25     3646.73     35.16 o 
   4   2   1      205.57      270.35      8.03 o 
   5   2   1     1025.92     1169.67     26.45 o 
   6   2   1      118.88      133.82      8.49 o 
   7   2   1       48.52       30.27      5.91 o 
   8   2   1      107.63       99.35      9.13 o 
   9   2   1     1564.49     1557.53     25.53 o 
  10   2   1      167.50      156.68     16.67 o 
  11   2   1       74.61      241.30     76.55 o 
  12   2   1      111.83      155.35     15.76 o 
  13   2   1       57.61       54.60      7.88 o 
 -12   3   1       38.73       48.51     11.26 o 
 -11   3   1        8.44       55.06      9.30 o 
 -10   3   1      306.10      589.32     36.30 o 
  -9   3   1      460.74      408.61     19.30 o 
  -8   3   1     1781.17     1680.89     30.62 o 
  -7   3   1      571.01      516.77     19.85 o 
  -6   3   1      819.51      867.50     23.62 o 
  -5   3   1      698.52      698.00     19.39 o 
  -4   3   1        2.59        8.20      3.11 o 
  -3   3   1       35.43       48.65      2.95 o 
  -2   3   1      200.93      209.68      5.78 o 
  -1   3   1      254.61      277.26      7.00 o 
   0   3   1      305.00      316.38      9.67 o 
   1   3   1      563.11      553.72     10.93 o 
   2   3   1      598.32      544.16     27.58 o 
   3   3   1        1.82        3.83      3.38 o 
   4   3   1     6752.08     6975.98     53.08 o 
   5   3   1      369.37      403.59     11.86 o 
   6   3   1      160.16      181.79     11.06 o 
   7   3   1       84.69       88.85      8.36 o 
   8   3   1      138.23      118.99     10.54 o 
   9   3   1        1.07       -4.05      4.05 o 
  10   3   1      519.54      488.59     20.25 o 
  11   3   1      826.89      895.87     57.69 o 
  12   3   1      138.73      233.87     81.33 o 
 -12   4   1      118.67      187.29     13.51 o 
 -11   4   1        0.72       13.38      5.81 o 
 -10   4   1       10.02        5.35      3.18 o 
  -9   4   1       22.34        8.19     15.48 o 
  -8   4   1      118.57      110.91      8.26 o 
  -7   4   1      484.88      505.57     19.74 o 
  -6   4   1        0.76        1.69      3.94 o 
  -5   4   1      166.28      163.79     15.76 o 
  -4   4   1      353.69      342.61     14.31 o 
  -3   4   1      246.18      281.39     12.53 o 
  -2   4   1     1982.80     1814.53     26.76 o 
  -1   4   1     2510.59     2468.43     39.08 o 
   0   4   1        5.38       13.71      3.37 o 
   1   4   1     1848.19     1943.00     32.04 o 
   2   4   1      177.86      188.72      9.75 o 
   3   4   1       15.29       12.97      2.79 o 
   4   4   1        1.14       -0.11      2.25 o 
   5   4   1       13.41       15.48      3.92 o 
   6   4   1      251.09      242.03     20.26 o 
   7   4   1      141.48      115.65      8.54 o 
   8   4   1      338.66      317.98     18.96 o 
   9   4   1      125.81      121.58     15.76 o 
  10   4   1      222.01      246.31     13.86 o 
  11   4   1        3.09       18.34      4.73 o 
  12   4   1      209.68      283.64     37.99 o 
 -11   5   1      329.90      493.63     21.95 o 
 -10   5   1        1.40        5.63      6.75 o 
  -9   5   1      331.67      323.21     15.51 o 
  -8   5   1       95.52       89.26      8.95 o 
  -7   5   1      255.08      223.17     14.13 o 
  -6   5   1      305.37      273.02     16.33 o 
  -5   5   1       65.67       45.03      9.01 o 
  -4   5   1       38.85       36.11      5.76 o 
  -3   5   1      521.34      505.74     18.66 o 
  -2   5   1      825.37      887.08     36.02 o 
  -1   5   1       74.59       73.89      7.56 o 
   0   5   1      104.91      130.10      9.75 o 
   1   5   1      118.30      119.84      9.35 o 
   2   5   1       36.07       53.47      9.01 o 
   3   5   1      471.18      481.07     18.03 o 
   4   5   1        0.05       -3.11      3.11 o 
   5   5   1        1.99        4.50      3.38 o 
   6   5   1     1501.11     1432.71     43.33 o 
   7   5   1     1862.47     1731.83     38.98 o 
   8   5   1       49.52       51.23     10.69 o 
   9   5   1       14.10       17.45      4.46 o 
  10   5   1      243.07      251.04     18.57 o 
  11   5   1       37.96      158.73     16.32 o 
  -9   6   1      246.57      229.82     11.34 o 
  -8   6   1       32.03       18.87      4.87 o 
  -7   6   1      426.58      431.59     56.85 o 
  -6   6   1     1568.31     1525.37     53.47 o 
  -5   6   1      168.99      175.61     18.01 o 
  -4   6   1      193.15      165.92     12.13 o 
  -3   6   1       15.55       19.36      3.58 o 
  -2   6   1       47.36       41.81      4.34 o 
  -1   6   1        2.31       -0.56      2.92 o 
   0   6   1      299.82      298.32     23.08 o 
   1   6   1      361.78      347.56     12.45 o 
   2   6   1       70.24       81.22      5.32 o 
   3   6   1     1050.89     1021.36     24.36 o 
   4   6   1     1135.57     1095.81     35.53 o 
   5   6   1       42.88       42.21      9.01 o 
   6   6   1       61.47       68.67     11.82 o 
   7   6   1       91.19      100.71      9.70 o 
   8   6   1       43.35       29.23      5.76 o 
   9   6   1        0.41      231.39    141.84 o 
  10   6   1      315.86      400.76     18.01 o 
  -8   7   1        5.93       14.07      7.32 o 
  -7   7   1      394.50      455.36     25.33 o 
  -6   7   1      347.62      387.25     24.77 o 
  -5   7   1       79.56       64.73     11.26 o 
  -4   7   1      334.36      319.82     13.64 o 
  -3   7   1      180.43      183.55     10.56 o 
  -2   7   1       87.85       92.52      9.09 o 
  -1   7   1      392.62      420.98     20.29 o 
   0   7   1      641.80      637.72     25.27 o 
   1   7   1      548.28      568.27     23.66 o 
   2   7   1      571.56      576.63     18.78 o 
   3   7   1     1739.15     1843.55     32.92 o 
   4   7   1      500.67      462.54     16.20 o 
   5   7   1      480.31      535.85     30.96 o 
   6   7   1       73.72      108.07     17.45 o 
   7   7   1       28.43       38.84     10.69 o 
   8   7   1      113.95      168.30     14.63 o 
  -6   8   1       32.17       36.59      6.75 o 
  -5   8   1       80.32      119.89     12.38 o 
  -4   8   1       71.81       93.23      6.11 o 
  -3   8   1      317.55      354.83     21.95 o 
  -2   8   1      529.79      575.31     32.65 o 
  -1   8   1       91.31       99.02      9.35 o 
   0   8   1     1609.00     1684.16     37.41 o 
   1   8   1       31.30       32.66      6.75 o 
   2   8   1      512.78      513.07     19.70 o 
   3   8   1       26.05       19.18      3.35 o 
   4   8   1      224.23      206.40     11.12 o 
   5   8   1      106.39      192.50     16.32 o 
   6   8   1      302.96      351.23     18.01 o 
  -2   9   1      693.30      684.00     15.92 o 
  -1   9   1       42.05       49.83      4.78 o 
   0   9   1       20.79       18.09      3.18 o 
   1   9   1        0.15       -1.63      1.76 o 
   2   9   1        0.22        0.56      3.38 o 
 -12   0   2       98.42       90.62     11.82 o 
 -10   0   2      149.72      137.34     16.89 o 
  -8   0   2     1466.45     1460.07     47.28 o 
  -6   0   2      834.01      777.65     21.11 o 
  -4   0   2     3914.81     3994.34     49.94 o 
  -2   0   2    61274.78    56286.60    124.96 o 
   2   0   2     6709.69     6019.15     79.36 o 
   4   0   2      201.26      204.31     14.35 o 
   6   0   2     3710.39     4294.67     65.86 o 
   8   0   2      419.56      409.20     24.77 o 
  10   0   2      598.70      570.75     33.77 o 
  12   0   2      246.74      222.18     31.80 o 
 -12   1   2      185.99      183.49     17.45 o 
 -11   1   2       11.58       54.67     17.45 o 
 -10   1   2      841.70      875.87     28.84 o 
  -9   1   2     1823.25     1813.86     32.35 o 
  -8   1   2        1.07        4.04      2.11 o 
  -7   1   2      872.94      991.24     20.01 o 
  -6   1   2        4.19        7.54      2.29 o 
  -5   1   2     1795.06     1921.57     28.65 o 
  -4   1   2      813.14      880.08     14.71 o 
  -3   1   2     1026.28     1031.99     10.96 o 
  -2   1   2     3922.58     3770.63     25.86 o 
  -1   1   2       67.24       94.32      2.25 o 
   0   1   2     1213.00     1081.27     15.20 o 
   1   1   2    26341.17    23927.37    392.04 o 
   2   1   2     1438.16     1354.86     15.76 o 
   3   1   2      305.64      304.79      6.75 o 
   4   1   2      113.75       90.51      4.29 o 
   5   1   2     1304.49     1341.62     45.59 o 
   6   1   2     2290.24     2301.72     34.17 o 
   7   1   2      897.84      898.03     23.84 o 
   8   1   2      114.76      129.03      8.15 o 
   9   1   2      144.28      157.63      9.83 o 
  10   1   2      516.52      535.62     45.87 o 
  11   1   2       57.82       94.34     12.97 o 
  12   1   2       97.28      123.54     10.94 o 
  13   1   2      210.11      300.57     17.45 o 
 -13   2   2      131.80      243.72     16.32 o 
 -10   2   2     1990.81     1900.66     58.82 o 
  -9   2   2     1328.89     1250.63     22.78 o 
  -8   2   2      763.85      726.89     27.86 o 
  -7   2   2      171.26      174.50      8.74 o 
  -6   2   2      315.59      330.37     10.82 o 
  -5   2   2      503.58      545.75     13.20 o 
  -4   2   2     4939.57     5045.05     38.46 o 
  -3   2   2     3898.85     3815.30     22.98 o 
  -2   2   2       20.38       24.47      1.66 o 
  -1   2   2     2062.26     2108.94     15.48 o 
   0   2   2    11363.94    10768.75     46.15 o 
   1   2   2     8542.51     8459.74    101.60 o 
   2   2   2      693.59      705.43      9.37 o 
   3   2   2      498.13      511.92      9.51 o 
   4   2   2      143.25      149.23      6.00 o 
   5   2   2      119.22      109.85      6.63 o 
   6   2   2        8.37        5.63      1.99 o 
   7   2   2       13.49       11.82      5.63 o 
   8   2   2      324.47      334.03     16.51 o 
   9   2   2      805.56      787.39     18.31 o 
  10   2   2      218.94      191.06     10.61 o 
  11   2   2      228.13      237.69     18.86 o 
  12   2   2       80.01       67.54     11.26 o 
  13   2   2       79.74      103.57     10.69 o 
 -12   3   2       14.27      140.72     97.38 o 
 -11   3   2      252.49      202.04     14.07 o 
 -10   3   2      430.45      484.30     23.32 o 
  -9   3   2        5.00       -3.60      4.50 o 
  -8   3   2      106.51      137.59      8.87 o 
  -7   3   2     1638.35     1559.38     44.19 o 
  -6   3   2      235.73      257.23     13.06 o 
  -5   3   2      771.91      691.89     25.89 o 
  -4   3   2     2996.82     3312.60     28.03 o 
  -3   3   2     2432.06     2552.62     24.89 o 
  -2   3   2       34.63       56.59      3.09 o 
  -1   3   2      103.27       91.85      4.13 o 
   0   3   2     1653.64     1631.86     28.90 o 
   1   3   2       26.13       26.91      2.44 o 
   2   3   2      359.06      368.67     10.40 o 
   3   3   2      582.00      580.74     14.18 o 
   4   3   2      285.82      366.21     12.95 o 
   5   3   2      390.02      413.23     14.31 o 
   6   3   2      196.50      244.85     12.89 o 
   7   3   2       37.67       44.58      6.33 o 
   8   3   2      184.28      183.45     10.48 o 
   9   3   2      464.59      411.75     23.36 o 
  10   3   2       56.34      192.48     98.50 o 
  11   3   2      262.77      293.41     14.10 o 
  12   3   2      345.27      411.12     15.29 o 
 -12   4   2        0.66       33.03      9.29 o 
 -11   4   2        3.61        7.39      5.35 o 
 -10   4   2       56.64       53.22      8.11 o 
  -9   4   2      410.31      359.84     17.68 o 
  -8   4   2       16.74        7.18      8.15 o 
  -7   4   2       76.21       76.32      8.68 o 
  -6   4   2       46.00       34.90      8.44 o 
  -5   4   2     1509.91     1672.84     48.97 o 
  -4   4   2        0.67        2.38      1.76 o 
  -3   4   2      102.53      131.19      8.36 o 
  -2   4   2        9.58       10.98      2.37 o 
  -1   4   2       93.94      104.06      5.79 o 
   0   4   2     1531.45     1721.81     29.85 o 
   1   4   2      309.84      250.23     17.73 o 
   2   4   2      482.98      564.81     16.43 o 
   3   4   2     1475.32     1458.23     28.71 o 
   4   4   2       77.99       88.57      7.53 o 
   5   4   2       28.80       22.01      4.32 o 
   6   4   2       77.86       64.73     11.26 o 
   7   4   2     1126.17     1069.37     25.32 o 
   8   4   2       99.96       93.96     10.14 o 
   9   4   2      374.11      438.47     29.83 o 
  10   4   2       12.88       15.52      5.93 o 
  11   4   2       65.64       86.00     14.07 o 
  12   4   2        3.37       36.35      5.53 o 
 -10   5   2       76.01       84.43     11.26 o 
  -9   5   2     1090.94     1081.72     72.61 o 
  -8   5   2       51.86       47.45      7.84 o 
  -7   5   2      198.58      181.26     13.79 o 
  -6   5   2      115.12      104.95     12.28 o 
  -5   5   2        0.34        5.63      4.50 o 
  -4   5   2      307.95      307.89     15.12 o 
  -3   5   2      833.45      869.32     33.77 o 
  -2   5   2      455.55      487.67     18.50 o 
  -1   5   2      373.11      343.54     15.72 o 
   0   5   2      210.49      220.65     12.74 o 
   1   5   2     3233.17     3337.23     69.23 o 
   2   5   2       38.74       37.15      7.88 o 
   3   5   2      545.05      476.64     18.08 o 
   4   5   2       46.50       41.07     11.54 o 
   5   5   2      432.14      393.44     25.33 o 
   6   5   2      169.45      164.40     12.46 o 
   7   5   2      618.34      588.25     31.52 o 
   8   5   2        4.12        1.48      5.35 o 
   9   5   2       56.85       55.12      6.56 o 
  11   5   2       11.61       10.69      4.50 o 
 -10   6   2      322.39      309.01     15.76 o 
  -9   6   2       73.43      120.08     47.00 o 
  -8   6   2      489.17      516.69     26.74 o 
  -7   6   2     1609.97     1602.75     43.90 o 
  -6   6   2        1.21        0.00      4.50 o 
  -5   6   2      402.98      413.14     28.14 o 
  -4   6   2      381.02      396.50     21.67 o 
  -3   6   2     1211.15     1176.04     30.71 o 
  -2   6   2      110.21       76.47      5.80 o 
  -1   6   2        9.25        8.84      2.24 o 
   0   6   2      985.84      942.80     41.09 o 
   1   6   2       98.15       87.11      5.83 o 
   2   6   2     2445.85     2503.29     32.69 o 
   3   6   2        0.02        1.50      2.60 o 
   4   6   2      106.17      136.50      9.19 o 
   5   6   2      293.74      294.38     24.20 o 
   6   6   2       72.83       80.49     15.76 o 
   7   6   2       99.02      128.17     26.45 o 
   8   6   2      224.96      370.72     63.04 o 
   9   6   2      859.35      827.01     21.08 o 
  10   6   2      281.56      450.29     19.14 o 
  -8   7   2      615.67      625.34     24.20 o 
  -7   7   2      219.49      267.36     19.70 o 
  -6   7   2       99.59      178.99     21.39 o 
  -5   7   2      623.77      638.29     33.21 o 
  -4   7   2      390.88      400.80     14.72 o 
  -3   7   2        0.01       -2.09      3.62 o 
  -2   7   2     3816.92     3793.59     47.48 o 
  -1   7   2      545.70      547.39     23.08 o 
   0   7   2      256.46      298.48     17.10 o 
   1   7   2      314.68      345.87     18.69 o 
   2   7   2       93.69      111.36      8.44 o 
   3   7   2       14.85       14.13      4.38 o 
   4   7   2       18.95       20.58      4.12 o 
   5   7   2       14.85       14.07      7.32 o 
   6   7   2      124.56      144.66     16.32 o 
   7   7   2      194.39      215.01     18.01 o 
   8   7   2      548.60      601.70     24.20 o 
  -6   8   2       48.29       39.40      7.32 o 
  -5   8   2       49.34       57.41      8.44 o 
  -4   8   2      490.91      487.79     13.30 o 
  -3   8   2     1082.26     1098.30     21.65 o 
  -2   8   2        4.21        9.37      4.78 o 
  -1   8   2      204.99      236.73     13.73 o 
   0   8   2       24.14       25.67      8.44 o 
   1   8   2      259.30      250.43     14.52 o 
   2   8   2      114.69      117.74      9.93 o 
   3   8   2       16.54       27.98      5.13 o 
   4   8   2      161.58      193.45     19.98 o 
   5   8   2      379.10      440.72     21.95 o 
   6   8   2        1.31       20.26      7.88 o 
  -2   9   2      676.12      681.07     15.52 o 
  -1   9   2      150.44      160.76      8.36 o 
   0   9   2       34.88       41.02      4.56 o 
   1   9   2      163.15      157.41      8.36 o 
   2   9   2     1094.24     1203.41     29.83 o 
 -13   0   3        8.17        3.94      2.81 o 
 -11   0   3      103.90       96.15      9.20 o 
  -9   0   3       16.93       22.51      7.32 o 
  -7   0   3      230.30      235.28     18.01 o 
  -5   0   3      568.29      541.01     18.46 o 
  -3   0   3    12149.96    11439.66     54.05 o 
  -1   0   3     1079.50      955.64     25.89 o 
   1   0   3     1840.29     1680.72     17.45 o 
   3   0   3     1658.79     1525.37     25.89 o 
   5   0   3       80.69       92.87      9.01 o 
   7   0   3     1487.63     1765.71     47.28 o 
   9   0   3      828.99      857.55     27.66 o 
  11   0   3      477.72      544.29     32.65 o 
  13   0   3      256.59      330.97     16.89 o 
 -13   1   3      463.84      480.69     22.51 o 
 -12   1   3       11.92       35.46     12.38 o 
 -11   1   3      683.13      661.62     24.87 o 
 -10   1   3     1003.79      970.82     30.43 o 
  -9   1   3     3651.59     3511.04     44.93 o 
  -8   1   3      575.54      541.23     16.07 o 
  -7   1   3     1975.66     1830.76     27.25 o 
  -6   1   3     2972.26     2993.52     31.61 o 
  -5   1   3     4402.83     4507.99     35.23 o 
  -4   1   3      317.21      294.19      7.11 o 
  -3   1   3     8468.30     8014.72     38.61 o 
  -2   1   3     5410.88     5120.37     33.23 o 
  -1   1   3    15979.86    15556.83     28.87 o 
   0   1   3      419.93      386.66      6.33 o 
   1   1   3     2590.89     2428.13     32.93 o 
   2   1   3     6749.74     6220.04     27.10 o 
   3   1   3     5399.91     4900.41     26.68 o 
   4   1   3      204.86      191.78      6.29 o 
   5   1   3       19.98        9.61      2.39 o 
   6   1   3      397.72      450.05     15.29 o 
   7   1   3      711.23      698.25     21.27 o 
   8   1   3     3561.02     3626.85     41.94 o 
   9   1   3     2237.28     2080.07     43.17 o 
  10   1   3      961.23      995.63     31.23 o 
  11   1   3       47.29       47.64     17.73 o 
  12   1   3      150.66      142.16     13.79 o 
  13   1   3       76.34      122.14     11.82 o 
 -13   2   3      101.67      134.52     11.82 o 
 -12   2   3      467.24      597.17     20.25 o 
 -11   2   3     1038.09     1011.36     28.75 o 
 -10   2   3      101.63      103.60      8.08 o 
  -9   2   3       21.60       15.31      3.41 o 
  -8   2   3      298.18      292.47     15.32 o 
  -7   2   3        5.49        4.22      2.32 o 
  -6   2   3     1607.01     1604.27     30.75 o 
  -5   2   3     2209.79     2176.95     26.09 o 
  -4   2   3     3993.05     4002.29     32.98 o 
  -3   2   3     2645.47     2701.44     19.07 o 
  -2   2   3        5.31        6.54      1.36 o 
  -1   2   3      441.27      369.74      4.14 o 
   0   2   3     3415.51     3338.26     27.35 o 
   1   2   3      163.64      111.35      4.75 o 
   2   2   3      112.86       95.90      3.40 o 
   3   2   3      342.97      344.28      7.74 o 
   4   2   3     1212.40     1247.19     19.46 o 
   5   2   3     1826.26     2009.83     88.93 o 
   6   2   3       77.89       56.55      5.53 o 
   7   2   3      951.75      897.77     36.02 o 
   8   2   3       38.55       45.45      6.37 o 
   9   2   3      622.59      644.24     17.18 o 
  10   2   3        0.61        0.75      3.89 o 
  11   2   3        9.09       15.83      6.56 o 
  12   2   3        0.61        2.49      4.16 o 
  13   2   3      107.57      128.90     11.26 o 
 -12   3   3      452.92      576.55     89.50 o 
 -11   3   3        5.18       23.56      7.13 o 
 -10   3   3      642.27      620.11     29.27 o 
  -9   3   3        8.55        3.17      3.94 o 
  -8   3   3      213.43      193.88     13.51 o 
  -7   3   3      422.79      395.96     17.28 o 
  -6   3   3       23.04       41.60      5.36 o 
  -5   3   3      457.32      525.71     16.59 o 
  -4   3   3      782.90      787.40     12.61 o 
  -3   3   3      285.09      270.06      8.09 o 
  -2   3   3        2.86        2.11      1.13 o 
  -1   3   3     2235.06     2326.25     26.97 o 
   0   3   3     3241.20     3190.84     33.83 o 
   1   3   3     1321.38     1316.53     16.14 o 
   2   3   3      229.56      245.11      8.51 o 
   3   3   3        0.13       -1.13      2.25 o 
   4   3   3       95.96      108.63      9.57 o 
   5   3   3      651.28      577.50     24.20 o 
   6   3   3     1307.75     1354.82     41.09 o 
   7   3   3      181.13      187.04     12.32 o 
   8   3   3       24.07       20.38      4.78 o 
   9   3   3      565.83      488.57     30.39 o 
  10   3   3      948.10      828.79     26.63 o 
  11   3   3      127.81      129.98      8.50 o 
  12   3   3       19.47       84.87     23.92 o 
 -12   4   3       50.99       28.63      3.77 o 
 -11   4   3      240.46      222.18     12.74 o 
 -10   4   3      185.01      176.96     16.04 o 
  -9   4   3        0.71        1.17      5.13 o 
  -8   4   3     1820.66     1820.96     47.28 o 
  -7   4   3        0.27       -1.17      4.76 o 
  -6   4   3     1427.22     1412.79     48.41 o 
  -5   4   3       14.47        8.44      3.94 o 
  -4   4   3        0.01        0.13      1.76 o 
  -3   4   3      127.27       95.64      7.36 o 
  -2   4   3      258.35      326.18     10.37 o 
  -1   4   3      724.38      803.77     15.88 o 
   0   4   3        0.15        2.63      2.29 o 
   1   4   3     1538.07     1726.46     30.25 o 
   2   4   3      994.08      967.57     24.20 o 
   3   4   3      524.18      457.05     16.09 o 
   4   4   3     2427.99     2425.07     39.00 o 
   5   4   3      409.26      430.35     17.23 o 
   6   4   3      218.68      278.06     21.95 o 
   7   4   3      200.89      181.19     13.13 o 
   8   4   3       36.39       43.04      7.44 o 
   9   4   3      237.54      246.54     21.39 o 
  10   4   3      172.16      137.75     10.66 o 
  11   4   3      125.33      133.51      9.30 o 
  12   4   3        0.01      102.75     49.81 o 
 -11   5   3       10.97       48.41      7.88 o 
 -10   5   3       85.97       94.56     11.82 o 
  -9   5   3      158.73      167.06     12.26 o 
  -8   5   3      450.99      429.20     19.10 o 
  -7   5   3        7.01       -2.64      3.66 o 
  -6   5   3      396.62      364.65     14.64 o 
  -5   5   3      477.92      450.54     19.70 o 
  -4   5   3      361.23      316.33     21.95 o 
  -3   5   3      259.64      279.94     13.93 o 
  -2   5   3      211.05      261.20     13.53 o 
  -1   5   3     3140.62     3352.17     70.92 o 
   0   5   3       18.82       25.90      4.78 o 
   1   5   3     2530.53     2541.90     60.79 o 
   2   5   3       55.37       63.04     10.13 o 
   3   5   3     1153.92     1153.88     41.65 o 
   4   5   3     1100.73     1011.55     34.90 o 
   5   5   3     1053.51     1130.68     63.32 o 
   6   5   3      495.72      455.23     26.43 o 
   7   5   3     1085.20      937.33     50.66 o 
   8   5   3      381.21      358.55     27.30 o 
   9   5   3       20.25       48.85     45.59 o 
  10   5   3      595.86      735.10     30.96 o 
  11   5   3        1.06        0.56      2.81 o 
 -10   6   3       12.91       53.47      7.32 o 
  -9   6   3       35.30       31.07      4.87 o 
  -8   6   3      963.87      940.45     25.67 o 
  -7   6   3       10.80       85.42     48.97 o 
  -6   6   3     1709.62     1722.93     56.29 o 
  -5   6   3       17.22       24.77      9.57 o 
  -4   6   3      183.84      188.46     12.93 o 
  -3   6   3       68.60       67.33      5.57 o 
  -2   6   3        0.59        4.51      2.11 o 
  -1   6   3        3.14       -1.42      2.52 o 
   0   6   3     1215.47     1263.79     23.71 o 
   1   6   3     1255.70     1174.91     26.53 o 
   2   6   3        2.89        3.74      2.62 o 
   3   6   3      125.95      136.71     12.35 o 
   4   6   3      164.54      141.79      9.19 o 
   5   6   3      169.53      158.28     12.10 o 
   6   6   3     1014.83     1088.02     46.16 o 
   7   6   3      380.31      366.34     25.33 o 
   8   6   3      791.96     1017.83     66.98 o 
   9   6   3       38.66       79.33      8.55 o 
  10   6   3      306.37      370.37     16.89 o 
  -8   7   3       27.46       56.29      9.01 o 
  -7   7   3       79.64       85.56     11.26 o 
  -6   7   3      349.62      323.09     22.51 o 
  -5   7   3        0.04        3.94      5.07 o 
  -4   7   3     1120.51     1141.32     24.62 o 
  -3   7   3     1352.59     1345.00     27.83 o 
  -2   7   3       22.52       29.76      6.25 o 
  -1   7   3      327.28      359.42     15.49 o 
   0   7   3      108.57      114.53      9.19 o 
   1   7   3     1357.30     1381.60     37.01 o 
   2   7   3       73.98       90.85     10.53 o 
   3   7   3       28.36       11.21      3.16 o 
   4   7   3      365.88      333.16     13.75 o 
   5   7   3       99.73       98.50     14.07 o 
   6   7   3      344.69      348.98     23.64 o 
   7   7   3      156.04      193.06     16.32 o 
   8   7   3      123.43      136.21     12.38 o 
  -6   8   3      126.02      134.52     11.26 o 
  -5   8   3       36.09       51.22      7.88 o 
  -4   8   3       38.22       75.99     11.26 o 
  -3   8   3       14.21        8.47      3.64 o 
  -2   8   3       30.56       24.84      4.78 o 
  -1   8   3      499.46      564.58     26.17 o 
   0   8   3       19.92       17.17      4.78 o 
   1   8   3      245.06      250.23     14.33 o 
   2   8   3      354.78      367.90     18.86 o 
   3   8   3     1549.45     1687.42     29.60 o 
   4   8   3      253.54      281.89     23.08 o 
   5   8   3      255.71      250.48     16.32 o 
   6   8   3      124.39      126.08     10.69 o 
  -2   9   3       28.13       25.33      5.07 o 
  -1   9   3       43.20       46.20      4.56 o 
   0   9   3       24.28       19.40      3.18 o 
   1   9   3      291.18      309.58     16.32 o 
   2   9   3      153.56      171.67     11.26 o 
 -12   0   4      972.89     1054.81     38.84 o 
 -10   0   4      119.52      110.49     10.33 o 
  -8   0   4      783.86      784.64     34.90 o 
  -6   0   4        9.90        7.36      2.29 o 
  -4   0   4     2228.65     1960.61     22.65 o 
  -2   0   4     7814.40     7290.39     55.44 o 
   0   0   4    12904.85    11774.59     47.28 o 
   2   0   4     6385.39     5839.73     43.34 o 
   4   0   4     2182.31     2083.73     36.02 o 
   6   0   4      589.15      815.59     29.27 o 
   8   0   4      114.31      106.94     12.95 o 
  10   0   4     2541.51     2588.06     71.48 o 
  12   0   4      123.48       98.17     10.69 o 
 -13   1   4       99.15      111.45     11.26 o 
 -12   1   4        2.83        0.00      7.88 o 
 -11   1   4       30.13       46.72     17.45 o 
 -10   1   4      259.17      289.85     14.84 o 
  -9   1   4      714.46      708.49     25.07 o 
  -8   1   4     1327.76     1272.41     31.24 o 
  -7   1   4     1946.65     2130.45     29.39 o 
  -6   1   4     1340.42     1360.48     21.81 o 
  -5   1   4      101.22       90.19      5.18 o 
  -4   1   4      265.15      272.53      6.65 o 
  -3   1   4     1819.62     1605.50     11.23 o 
  -2   1   4    27085.71    25323.46     34.95 o 
  -1   1   4     5645.84     5375.50     17.59 o 
   0   1   4     4760.84     4902.24     87.81 o 
   1   1   4      482.27      493.26     12.66 o 
   2   1   4      465.58      429.55      6.86 o 
   3   1   4       68.44       64.67      3.42 o 
   4   1   4     4143.95     4049.94     35.49 o 
   5   1   4     1129.04     1182.43     22.07 o 
   6   1   4     2727.78     2944.58     39.35 o 
   7   1   4     2116.60     2133.91     36.78 o 
   8   1   4        7.22        8.95      3.77 o 
   9   1   4      121.95      125.84     25.61 o 
  10   1   4      408.07      471.58     21.88 o 
  11   1   4      485.41      463.13     28.99 o 
  12   1   4       33.33       49.37      5.59 o 
  13   1   4       15.45       37.15      7.32 o 
 -13   2   4      291.75      321.40     18.01 o 
 -12   2   4      713.66      873.68    137.34 o 
 -11   2   4       10.54      135.21    119.05 o 
 -10   2   4      325.32      285.80     13.06 o 
  -9   2   4      274.01      279.02     10.97 o 
  -8   2   4      152.89      163.29     12.46 o 
  -7   2   4        0.48        1.32      1.98 o 
  -6   2   4     1710.48     1677.15     42.41 o 
  -5   2   4     1725.73     1856.38     33.18 o 
  -4   2   4       14.81        7.44      1.87 o 
  -3   2   4     1477.22     1397.30     12.29 o 
  -2   2   4      142.61       98.81      2.74 o 
  -1   2   4     2672.52     2467.95     18.30 o 
   0   2   4      251.62      237.02      5.63 o 
   1   2   4      123.42      146.41      6.14 o 
   2   2   4     7600.45     7314.42     58.78 o 
   3   2   4        6.27        4.29      1.97 o 
   4   2   4      865.71     1012.30     17.44 o 
   5   2   4        3.42        1.46      1.87 o 
   6   2   4        1.65        3.94      3.94 o 
   7   2   4      664.70      618.59     29.83 o 
   8   2   4        2.56        3.94      2.70 o 
   9   2   4     2458.32     2415.47     31.93 o 
  10   2   4      402.63      357.89     17.00 o 
  11   2   4      454.02      421.51     18.48 o 
  12   2   4        2.96        0.99      7.88 o 
  13   2   4      111.67      127.77     11.26 o 
 -12   3   4      505.23      704.20     24.20 o 
 -11   3   4       69.88       70.60      7.75 o 
  -9   3   4      223.63      203.20     11.31 o 
  -8   3   4      106.40       96.30      9.35 o 
  -7   3   4      404.75      354.24     16.43 o 
  -6   3   4        1.84       -3.10      3.10 o 
  -5   3   4      179.09      200.67      8.64 o 
  -4   3   4      302.62      228.22      8.04 o 
  -3   3   4       68.97       71.20      3.64 o 
  -2   3   4        4.46        8.83      1.65 o 
  -1   3   4     1584.56     1738.34     20.86 o 
   0   3   4      154.39      141.15      4.46 o 
   1   3   4     1481.74     1637.89     18.30 o 
   2   3   4      593.25      632.57     14.58 o 
   3   3   4      724.62      658.55     20.83 o 
   4   3   4     8099.78     8345.61     83.87 o 
   5   3   4      106.71      113.14     10.69 o 
   6   3   4       11.46       15.76      5.07 o 
   7   3   4       31.74       41.13      6.16 o 
   8   3   4      114.79      101.99      9.53 o 
   9   3   4       37.46       81.05     18.01 o 
  10   3   4      503.42      876.23    332.37 o 
  11   3   4       60.41       73.35      8.09 o 
 -12   4   4        8.34       12.38      5.07 o 
 -11   4   4       83.99       95.75     13.79 o 
 -10   4   4       42.72       42.34     14.63 o 
  -9   4   4      151.04      133.70     12.38 o 
  -8   4   4       35.45       32.69      6.49 o 
  -7   4   4      524.94      533.03     26.66 o 
  -6   4   4        3.65        1.69      5.07 o 
  -5   4   4      152.16      162.11     15.76 o 
  -4   4   4      935.11      983.93     23.72 o 
  -3   4   4     1668.80     1604.58     29.63 o 
  -2   4   4      397.31      427.60     12.02 o 
  -1   4   4      786.37      890.70     16.81 o 
   0   4   4     1650.15     1665.17     29.65 o 
   1   4   4     4048.20     4440.45     69.23 o 
   2   4   4       58.13       61.85      5.93 o 
   3   4   4      692.28      721.03     29.27 o 
   4   4   4       54.75       55.98      6.16 o 
   5   4   4       73.47       53.20      6.37 o 
   6   4   4        1.62        1.13      5.07 o 
   7   4   4       12.12       14.88      4.56 o 
   8   4   4     2168.48     1961.63     35.20 o 
   9   4   4      133.47      145.78     17.45 o 
  10   4   4      110.04      127.11     12.32 o 
  11   4   4        0.16       15.55      9.29 o 
  12   4   4      981.83      976.48     19.14 o 
 -11   5   4      390.51      401.89     19.70 o 
 -10   5   4       49.82       60.79     11.82 o 
  -9   5   4     1010.56     1062.13     41.65 o 
  -8   5   4        3.43       -4.71     10.13 o 
  -7   5   4      725.55      602.44     34.90 o 
  -6   5   4     1006.73      972.64     24.81 o 
  -5   5   4      661.56      712.23     39.40 o 
  -4   5   4       23.48       28.14      6.75 o 
  -3   5   4        5.36        2.25      2.81 o 
  -2   5   4     1111.70     1271.86     44.47 o 
  -1   5   4     1373.11     1532.25     33.03 o 
   0   5   4      213.18      215.53     12.53 o 
   1   5   4        0.32        9.57      4.50 o 
   2   5   4       40.18       40.53      8.44 o 
   3   5   4      125.71      145.22     15.20 o 
   4   5   4      186.07      198.26     12.32 o 
   5   5   4      603.16      551.79     17.20 o 
   6   5   4      762.69      735.61     25.99 o 
   7   5   4      557.53      512.75     22.09 o 
   8   5   4        9.27        4.95      5.99 o 
   9   5   4      293.48      286.04     16.04 o 
  10   5   4      241.68      240.34     18.01 o 
  11   5   4       22.06       28.71      5.63 o 
 -10   6   4      112.07      154.23     11.26 o 
  -9   6   4       65.38       51.79      5.68 o 
  -8   6   4       49.91      240.61    116.79 o 
  -7   6   4      646.94      691.38     47.28 o 
  -6   6   4      441.05      424.40     28.14 o 
  -5   6   4        3.76       -2.25      3.94 o 
  -4   6   4       45.22       43.71      6.56 o 
  -3   6   4      589.80      610.72     16.17 o 
  -2   6   4     1646.81     1710.69     27.15 o 
  -1   6   4      639.32      623.48     19.28 o 
   0   6   4       53.40       51.81      5.78 o 
   1   6   4       29.87       34.70      4.71 o 
   2   6   4       57.38       61.48      6.37 o 
   3   6   4      644.91      652.06     19.39 o 
   4   6   4       49.01       71.48      8.36 o 
   5   6   4      719.83      656.30     33.21 o 
   6   6   4     2088.35     2015.62     61.35 o 
   7   6   4        1.04      127.23     74.30 o 
   8   6   4      607.31      582.24     36.59 o 
   9   6   4       66.59       85.29      7.13 o 
  10   6   4       21.92       71.48      7.88 o 
  -8   7   4      151.33      184.62     13.51 o 
  -7   7   4      533.92      557.24     26.45 o 
  -6   7   4        0.40       35.46     12.38 o 
  -5   7   4      110.54      128.33     14.63 o 
  -4   7   4      171.01      175.61     18.01 o 
  -3   7   4       72.31       86.16      8.35 o 
  -2   7   4     2135.42     2073.27     30.65 o 
  -1   7   4        9.70       19.07      4.41 o 
   0   7   4      132.23      126.51      9.30 o 
   1   7   4      547.99      585.06     19.39 o 
   2   7   4     1348.50     1361.37     44.09 o 
   3   7   4      287.73      313.84     13.85 o 
   4   7   4      196.22      236.06     13.45 o 
   5   7   4       13.96       16.32     10.69 o 
   6   7   4      268.78      339.41     23.64 o 
   7   7   4       49.29       56.85      9.57 o 
   8   7   4       69.07       62.48      8.44 o 
  -6   8   4       24.17       30.96      6.19 o 
  -5   8   4        7.82       10.13      5.07 o 
  -4   8   4        6.09        2.81      3.94 o 
  -3   8   4       59.08       79.32      6.62 o 
  -2   8   4      118.54      139.70     10.35 o 
  -1   8   4        0.85        2.19      3.94 o 
   0   8   4        2.82        1.36      3.37 o 
   1   8   4      267.78      309.63     23.64 o 
   2   8   4       75.26       75.87      8.09 o 
   3   8   4        1.60        7.04      3.92 o 
   4   8   4       11.54       11.51      3.52 o 
   5   8   4        0.43        2.81      3.94 o 
   6   8   4      345.44      394.01     18.57 o 
  -1   9   4        0.65       -1.41      1.99 o 
   0   9   4       20.43       20.75      3.37 o 
   1   9   4      263.35      271.86     15.20 o 
   2   9   4       22.03       17.45      3.94 o 
 -13   0   5       60.39       59.06      5.36 o 
 -11   0   5     1140.79     1069.45     42.78 o 
  -9   0   5      162.82      186.31     18.57 o 
  -7   0   5      597.01      592.14     27.58 o 
  -5   0   5      352.14      378.95     10.45 o 
  -3   0   5      304.49      336.93      9.35 o 
  -1   0   5    11370.95    10931.42     51.22 o 
   1   0   5     2381.22     2334.77     23.64 o 
   3   0   5     1329.34     1212.98     24.20 o 
   5   0   5     1639.54     1623.31     37.15 o 
   7   0   5     3303.18     3359.18     65.86 o 
   9   0   5     1228.19     1166.82     46.16 o 
  11   0   5     1360.86     1466.27     52.91 o 
  13   0   5      129.64      122.14     10.13 o 
 -13   1   5       11.36       30.96      7.32 o 
 -12   1   5       90.57      125.52     14.63 o 
 -11   1   5      149.67      137.34     16.32 o 
 -10   1   5     1370.50     1446.55     38.01 o 
  -9   1   5     2491.86     2359.35     45.77 o 
  -8   1   5     2425.35     2460.73     43.78 o 
  -7   1   5       70.87       65.87      5.37 o 
  -6   1   5      998.04     1004.66     18.68 o 
  -5   1   5      179.46      209.31      7.43 o 
  -4   1   5       86.61       88.59      3.85 o 
  -3   1   5       45.11       76.24      3.15 o 
  -2   1   5    16367.04    15392.89     39.61 o 
  -1   1   5    23019.88    21840.96    138.46 o 
   0   1   5     4331.91     4338.17     99.06 o 
   1   1   5    39771.09    37137.04     63.73 o 
   2   1   5     5728.06     5540.14     25.07 o 
   3   1   5      149.99      147.25      4.96 o 
   4   1   5     2037.65     2128.50     31.24 o 
   5   1   5       35.84       42.31      7.32 o 
   6   1   5     3391.99     3577.33     43.51 o 
   7   1   5        2.20        3.38      2.79 o 
   8   1   5      331.34      367.91     16.88 o 
   9   1   5       52.72       53.76      7.69 o 
  10   1   5      295.82      330.31     22.80 o 
  11   1   5       80.47      102.90     11.34 o 
  12   1   5       23.17       11.81      3.17 o 
  13   1   5       73.27       76.55      9.01 o 
 -13   2   5        5.63       27.02      7.32 o 
 -12   2   5      494.52      672.89     20.91 o 
 -11   2   5      437.92      430.39     19.09 o 
 -10   2   5       33.02       14.95      5.27 o 
  -9   2   5        3.37        2.07      3.06 o 
  -8   2   5        3.59        5.87      2.46 o 
  -7   2   5     1053.97     1082.24     35.65 o 
  -6   2   5      190.15      160.55      8.01 o 
  -5   2   5     1052.73      967.36     19.59 o 
  -4   2   5      853.55      761.13     14.15 o 
  -3   2   5      702.59      765.43      8.85 o 
  -2   2   5     2185.91     2191.48     14.20 o 
  -1   2   5      688.05      732.61      7.10 o 
   0   2   5     4331.90     4238.89     29.49 o 
   1   2   5    13309.87    13030.10    104.69 o 
   2   2   5      173.32      185.95      7.91 o 
   3   2   5       19.57       15.15      1.99 o 
   4   2   5     1796.13     1970.43     48.97 o 
   5   2   5        2.02       -0.25      1.76 o 
   6   2   5      735.02      780.70     30.96 o 
   7   2   5      858.07      829.10     34.90 o 
   8   2   5       32.39       24.77      7.32 o 
   9   2   5      561.07      553.46     17.92 o 
  10   2   5       45.58       58.40      6.35 o 
  11   2   5     1009.39      974.31     27.78 o 
  12   2   5        5.55        5.33      5.07 o 
  13   2   5       82.27      151.41     12.38 o 
 -12   3   5      200.99      242.73     69.51 o 
 -11   3   5       53.11      115.08     17.45 o 
 -10   3   5        0.00       -4.85      4.85 o 
  -9   3   5      220.09      213.29     14.52 o 
  -8   3   5     1320.52     1305.98     27.29 o 
  -7   3   5        3.09        2.42      2.39 o 
  -6   3   5       33.92       30.41      4.73 o 
  -5   3   5     3271.74     3596.76     35.85 o 
  -4   3   5        4.92        0.39      2.56 o 
  -3   3   5     2009.55     2027.70     19.48 o 
  -2   3   5      202.30      209.35      6.00 o 
  -1   3   5     1001.27     1024.20      9.86 o 
   0   3   5      936.32      970.18     15.84 o 
   1   3   5       67.73       48.88      4.50 o 
   2   3   5     1337.34     1451.63     29.83 o 
   3   3   5     3542.63     3632.17     50.66 o 
   4   3   5      511.43      444.10     19.70 o 
   5   3   5      574.30      588.19     25.33 o 
   6   3   5      122.81      128.33     12.95 o 
   7   3   5      962.55      900.02     36.59 o 
   8   3   5       72.07       66.42      8.36 o 
   9   3   5      500.98      481.31     20.65 o 
  10   3   5     1608.64     2216.54    630.13 o 
  11   3   5       97.59      103.12      8.73 o 
  12   3   5      384.19      306.62     12.72 o 
 -12   4   5       10.43       11.26      3.38 o 
 -11   4   5       14.51       38.30      7.16 o 
 -10   4   5      396.13      408.78     35.74 o 
  -9   4   5      219.89      211.01     17.73 o 
  -8   4   5      816.71      795.62     48.13 o 
  -7   4   5       49.24       34.03      4.61 o 
  -6   4   5      279.56      301.70     22.51 o 
  -5   4   5      415.36      436.22     25.89 o 
  -4   4   5       37.34       27.58      6.75 o 
  -3   4   5      349.81      371.75     16.79 o 
  -2   4   5     1293.16     1372.18     21.55 o 
  -1   4   5     1599.05     1742.59     28.38 o 
   0   4   5       82.53      143.46      8.95 o 
   1   4   5        2.78        8.44      4.50 o 
   2   4   5     3581.07     3930.49     67.54 o 
   3   4   5       34.50       17.45      5.07 o 
   4   4   5        0.17       -1.13      3.38 o 
   5   4   5     1053.72      956.87     36.02 o 
   6   4   5       74.47       94.00     13.51 o 
   7   4   5      686.56      681.79     25.04 o 
   8   4   5      138.81      130.73     12.32 o 
   9   4   5      110.73      136.21     16.89 o 
  11   4   5       57.64       76.32      6.73 o 
 -11   5   5        9.23       63.60     10.69 o 
 -10   5   5       97.26       78.24     11.82 o 
  -9   5   5      675.24      751.43     34.90 o 
  -8   5   5        3.06        2.93      4.50 o 
  -7   5   5     2390.64     2240.90     80.77 o 
  -6   5   5     1710.30     1753.92     32.11 o 
  -5   5   5      105.19      106.03      9.75 o 
  -4   5   5        3.88        5.63      3.94 o 
  -3   5   5      665.99      688.68     32.08 o 
  -2   5   5        9.00       17.01      5.63 o 
  -1   5   5      210.24      264.06     13.93 o 
   0   5   5      450.30      472.81     26.45 o 
   1   5   5       45.62       46.72      9.01 o 
   2   5   5       56.11       74.86     10.69 o 
   3   5   5      566.15      597.76     30.39 o 
   4   5   5      270.05      223.17     13.13 o 
   5   5   5      627.22      570.04     18.94 o 
   6   5   5      749.86      759.62     26.26 o 
   7   5   5      107.71      108.09     15.48 o 
   8   5   5      610.63      587.44     22.48 o 
   9   5   5       24.44       57.07     33.77 o 
  11   5   5      135.40      123.27     10.69 o 
 -10   6   5      242.83      256.10     14.07 o 
  -9   6   5       51.56       35.62      4.73 o 
  -8   6   5       24.30       20.75      4.46 o 
  -7   6   5       69.17       80.41     32.93 o 
  -6   6   5      198.14      224.02     20.26 o 
  -5   6   5      100.42      133.40     16.32 o 
  -4   6   5        1.41        6.61      3.11 o 
  -3   6   5       35.32       34.54      7.39 o 
  -2   6   5      588.13      536.78     15.17 o 
  -1   6   5     1469.17     1462.99     29.56 o 
   0   6   5      119.97       99.66      8.11 o 
   1   6   5     1019.10     1081.11     30.08 o 
   2   6   5      192.43      181.97     10.60 o 
   3   6   5       33.90       34.47      5.07 o 
   4   6   5      726.28      664.30     40.81 o 
   5   6   5      749.43      738.73     24.87 o 
   6   6   5      888.36      833.69     39.68 o 
   7   6   5      593.93      586.24     21.39 o 
   8   6   5       19.20       15.24      5.10 o 
   9   6   5       80.16       78.75      6.77 o 
  10   6   5      155.46      153.66     10.69 o 
  -8   7   5        2.16       11.82      5.07 o 
  -7   7   5        7.68       15.20      8.44 o 
  -6   7   5       61.60       70.92     11.26 o 
  -5   7   5       84.10      100.75     14.07 o 
  -4   7   5     1995.66     2093.30     60.79 o 
  -3   7   5       37.84       36.04      4.18 o 
  -2   7   5      162.00      168.31      9.24 o 
  -1   7   5     1867.66     1882.79     35.08 o 
   0   7   5      620.03      633.40     20.58 o 
   1   7   5      324.29      294.14     14.08 o 
   2   7   5      115.47      125.92      7.86 o 
   3   7   5      500.20      559.73     18.41 o 
   4   7   5      789.74      798.90     21.12 o 
   5   7   5      464.18      437.95     18.35 o 
   6   7   5       18.04       26.45      9.57 o 
   7   7   5       25.36       27.02      6.75 o 
   8   7   5       91.17       87.81      9.01 o 
  -6   8   5       18.71       10.69      4.50 o 
  -5   8   5      182.43      209.39     15.76 o 
  -4   8   5       13.99       18.01      6.75 o 
  -3   8   5       75.17       77.43      5.73 o 
  -2   8   5       21.37       31.40      5.53 o 
  -1   8   5        1.54        2.53      3.11 o 
   0   8   5      765.61      783.25     25.07 o 
   1   8   5      811.95      894.68     26.67 o 
   2   8   5      289.29      302.41     15.32 o 
   3   8   5       80.37       90.09      6.38 o 
   4   8   5       22.65       26.69      4.56 o 
   5   8   5       30.58       25.89      5.63 o 
   6   8   5       75.12      122.14     10.69 o 
  -1   9   5       78.27       70.36      7.88 o 
   0   9   5       83.82       92.87      9.01 o 
   1   9   5       50.65       55.72      7.32 o 
   2   9   5       61.59       65.29      7.32 o 
 -12   0   6      170.37      145.78     14.63 o 
 -10   0   6      378.86      328.81     18.86 o 
  -8   0   6     1218.60     1233.80     44.47 o 
  -6   0   6       14.10       13.51      5.07 o 
  -4   0   6     8294.03     7635.28     48.69 o 
  -2   0   6     7999.23     7512.18     74.86 o 
   0   0   6     6065.88     5785.34     27.72 o 
   2   0   6      129.47      109.76      6.75 o 
   4   0   6     1374.22     1408.29     30.39 o 
   6   0   6     2519.19     2787.88     54.60 o 
   8   0   6        9.65        6.75      4.50 o 
  10   0   6      635.96      618.03     35.46 o 
  12   0   6      263.30      278.97     14.26 o 
 -13   1   6       15.97       33.98     17.45 o 
 -12   1   6      516.99      580.88     29.27 o 
 -11   1   6       49.55       72.61     24.77 o 
 -10   1   6     2446.80     2386.31     47.76 o 
  -9   1   6     1769.58     1657.54     31.19 o 
  -8   1   6       29.48       28.83      5.13 o 
  -7   1   6     1306.57     1380.84     23.99 o 
  -6   1   6      603.29      739.58     16.20 o 
  -5   1   6       70.68       82.50      4.98 o 
  -4   1   6      232.89      256.17      6.70 o 
  -3   1   6     2346.47     2287.05     28.30 o 
  -2   1   6       20.39       15.67      1.14 o 
  -1   1   6    18070.69    16997.34    103.00 o 
   0   1   6      523.54      530.88     13.55 o 
   1   1   6     5960.52     5774.04     26.18 o 
   2   1   6     5409.95     5287.55     26.57 o 
   3   1   6     2362.46     2468.05     20.18 o 
   4   1   6    19641.09    20787.91    277.49 o 
   5   1   6      488.91      476.85     14.49 o 
   6   1   6      291.95      358.04     13.86 o 
   7   1   6      744.69      797.81     23.04 o 
   8   1   6     1450.46     1388.20     45.87 o 
   9   1   6      250.02      226.85     14.73 o 
  10   1   6       37.57       53.23      8.33 o 
  11   1   6        5.66        7.37      5.91 o 
  12   1   6        0.00       -0.99      3.94 o 
  13   1   6        1.42       32.08      7.32 o 
 -13   2   6       88.77       98.50      9.57 o 
 -12   2   6      271.97      309.74     39.40 o 
 -11   2   6      290.15      275.92     15.29 o 
 -10   2   6      311.90      315.13     17.10 o 
  -9   2   6       38.13       41.62      4.54 o 
  -8   2   6      304.16      298.07     12.55 o 
  -7   2   6       28.95       35.21      4.12 o 
  -6   2   6     2667.39     2896.56     47.91 o 
  -5   2   6      339.76      428.86     11.89 o 
  -4   2   6     1277.37     1283.03     18.35 o 
  -3   2   6     4286.49     4314.54     31.60 o 
  -2   2   6     2943.08     3023.48     19.96 o 
  -1   2   6     7996.63     7688.38     74.33 o 
   0   2   6      154.25      174.85      5.21 o 
   1   2   6      140.16      117.50      3.83 o 
   2   2   6     4886.50     5020.39     41.85 o 
   3   2   6     1850.86     1855.36     28.99 o 
   4   2   6     2338.64     2511.74     28.27 o 
   5   2   6     3178.95     3355.24     58.54 o 
   6   2   6      143.87      123.83     12.38 o 
   7   2   6       19.84       23.64      6.19 o 
   8   2   6      938.87      953.49     40.53 o 
   9   2   6     1225.52     1085.87     24.88 o 
  10   2   6        0.48        2.52      3.23 o 
  11   2   6      683.93      752.82     19.96 o 
  12   2   6       46.65       35.53      5.13 o 
  13   2   6      313.39      347.85     17.45 o 
 -12   3   6       51.21       37.14      9.57 o 
 -11   3   6      615.11      680.26     23.08 o 
 -10   3   6       12.49        5.21      4.56 o 
  -9   3   6      221.78      221.73     14.52 o 
  -8   3   6      708.71      631.25     19.16 o 
  -7   3   6       65.00       91.02      8.49 o 
  -6   3   6      192.81      197.13      9.34 o 
  -5   3   6      726.53      759.91     21.27 o 
  -4   3   6      412.48      406.83     14.31 o 
  -3   3   6      928.30      969.00     16.09 o 
  -2   3   6     1590.23     1591.91     15.29 o 
  -1   3   6     3453.83     3564.03     21.96 o 
   0   3   6     1467.21     1553.68     14.35 o 
   1   3   6     4063.44     4011.16     36.35 o 
   2   3   6       54.80       35.46      5.07 o 
   3   3   6     1565.49     1652.57     34.90 o 
   4   3   6      542.15      596.64     23.64 o 
   5   3   6       67.05       51.78      7.88 o 
   6   3   6       18.65       18.57      5.07 o 
   7   3   6       93.10       91.18     11.82 o 
   8   3   6     1601.25     1526.64     36.99 o 
   9   3   6      118.68      100.19     13.51 o 
  10   3   6     3152.90     3393.46     53.12 o 
  11   3   6       41.54       30.75      5.27 o 
  12   3   6        0.75       51.90      6.34 o 
 -12   4   6       39.01       46.16      6.19 o 
 -11   4   6      179.17      174.65     12.38 o 
 -10   4   6        1.08        6.63      4.17 o 
  -9   4   6      105.34      116.36     14.35 o 
  -8   4   6        6.99       -3.38      6.75 o 
  -7   4   6      331.76      311.76     13.51 o 
  -6   4   6      299.68      322.52     23.64 o 
  -5   4   6      362.71      366.99     23.64 o 
  -4   4   6        5.53        7.88      3.94 o 
  -3   4   6     2018.80     2001.28     28.19 o 
  -2   4   6      191.70      217.36     13.02 o 
  -1   4   6       21.99       16.24      2.65 o 
   0   4   6     3021.98     3216.20     41.39 o 
   1   4   6      792.73      864.00     31.52 o 
   2   4   6     1188.19     1326.11     39.96 o 
   3   4   6      599.34      605.08     27.58 o 
   4   4   6     1684.77     1677.90     47.28 o 
   5   4   6     2125.14     2092.17     54.04 o 
   6   4   6      478.45      445.23     27.58 o 
   7   4   6      146.04      132.57     11.52 o 
   8   4   6     1125.12     1055.37     45.03 o 
   9   4   6      112.58      225.15     21.39 o 
  10   4   6      732.44      781.26     35.46 o 
  11   4   6        0.64       -3.11      3.23 o 
  12   4   6       13.08       49.53      7.88 o 
 -11   5   6      160.55      167.73     12.95 o 
 -10   5   6       52.48       60.23      9.57 o 
  -9   5   6       50.36       40.53      8.44 o 
  -8   5   6      660.35      627.54     25.89 o 
  -7   5   6      327.54      285.95     15.92 o 
  -6   5   6       82.86       63.75      6.57 o 
  -5   5   6     1112.42     1164.05     31.64 o 
  -4   5   6      307.59      306.20     21.95 o 
  -3   5   6        0.74        0.97      2.16 o 
  -2   5   6      510.70      612.97     38.27 o 
  -1   5   6       29.09       27.58      6.75 o 
   0   5   6      953.60     1120.10     40.53 o 
   1   5   6      402.54      450.86     25.89 o 
   2   5   6        1.03        1.69      3.38 o 
   3   5   6      106.02      118.76     13.51 o 
   4   5   6      507.69      537.68     23.92 o 
   5   5   6     1136.08     1063.62     31.24 o 
   6   5   6     1611.11     1479.44     36.42 o 
   7   5   6       29.86       32.89      7.32 o 
   8   5   6       90.45       74.30     12.38 o 
   9   5   6      234.09      205.55     19.14 o 
  10   5   6      313.30      327.59     20.26 o 
  11   5   6      152.16      154.79     11.82 o 
 -10   6   6       93.87       92.25     17.73 o 
  -9   6   6        8.39        2.49      2.70 o 
  -8   6   6       14.54       16.81      4.26 o 
  -7   6   6      199.08      233.27     13.73 o 
  -6   6   6        0.90        2.81      5.07 o 
  -5   6   6        9.75       10.69      5.63 o 
  -4   6   6       64.93       58.81      7.75 o 
  -3   6   6      173.23      187.49      9.31 o 
  -2   6   6       80.45       51.92      5.10 o 
  -1   6   6     1284.75     1261.63     23.38 o 
   0   6   6     1545.34     1531.05     38.89 o 
   1   6   6       17.37        7.46      2.83 o 
   2   6   6        3.76        2.91      4.53 o 
   3   6   6      707.13      637.85     23.66 o 
   4   6   6      796.20      786.00     26.47 o 
   5   6   6      713.83      633.02     18.95 o 
   6   6   6     1200.17     1109.97     43.90 o 
   7   6   6       19.18       17.80      5.10 o 
   8   6   6        2.48       -3.10      3.10 o 
   9   6   6        0.21        1.30      2.56 o 
  10   6   6       30.57       41.09      5.63 o 
  -8   7   6        0.70        2.81      2.81 o 
  -7   7   6       24.87       43.34      7.88 o 
  -6   7   6       11.74       24.20      7.32 o 
  -5   7   6      113.01      106.38     13.51 o 
  -4   7   6       65.92       73.74     14.07 o 
  -3   7   6       12.88       23.37      3.91 o 
  -2   7   6      513.23      535.18     15.59 o 
  -1   7   6      903.85      953.74     24.80 o 
   0   7   6     1231.97     1273.55     28.70 o 
   1   7   6      449.81      521.43     21.28 o 
   2   7   6      288.62      269.04     11.15 o 
   3   7   6      482.87      493.65     23.49 o 
   4   7   6      173.96      163.03      9.85 o 
   5   7   6      266.17      262.28     14.26 o 
   6   7   6       84.60       74.86     11.26 o 
   7   7   6        8.69       10.13      6.19 o 
   8   7   6        2.08        3.38      3.38 o 
  -6   8   6       68.66       74.30      8.44 o 
  -5   8   6      472.84      520.65     23.08 o 
  -4   8   6      137.72      155.91     13.51 o 
  -3   8   6        0.08        1.33      1.95 o 
  -2   8   6      810.55      834.71     19.63 o 
  -1   8   6        2.88       -1.03      3.37 o 
   0   8   6       90.49      109.50      9.95 o 
   1   8   6       69.35       77.29     11.82 o 
   2   8   6        2.21        4.19      3.52 o 
   3   8   6       63.06       62.87      6.96 o 
   4   8   6       43.25       39.67      5.35 o 
   5   8   6       94.17       91.18      9.57 o 
   6   8   6        4.80        3.94      3.38 o 
  -1   9   6       45.79       43.90      5.63 o 
   0   9   6       56.36       70.36      7.88 o 
   1   9   6       79.01       87.81      8.44 o 
 -13   0   7      160.36      128.90     10.69 o 
 -11   0   7      853.84      776.19     36.02 o 
  -9   0   7     4541.89     4307.05     93.44 o 
  -7   0   7      119.74      160.42     14.63 o 
  -5   0   7      758.43      714.05     16.09 o 
  -3   0   7    10623.69    10101.90     42.36 o 
  -1   0   7    39400.16    37071.59    240.91 o 
   1   0   7     1840.16     1785.97     23.64 o 
   3   0   7       28.81       41.67      5.91 o 
   5   0   7      141.19      211.64     14.07 o 
   7   0   7     1516.70     1495.53     44.47 o 
   9   0   7      108.83      100.75     14.07 o 
  11   0   7      996.03     1014.28     43.90 o 
  13   0   7      219.24      203.19     12.95 o 
 -13   1   7      108.12      106.93      7.56 o 
 -12   1   7        2.24        4.50      6.19 o 
 -11   1   7     1415.89     1433.62     50.66 o 
 -10   1   7      185.54      175.61     18.57 o 
  -9   1   7       19.10       18.87      4.96 o 
  -8   1   7       37.00       32.46     16.32 o 
  -7   1   7     1308.12     1320.85     28.48 o 
  -6   1   7      142.35      202.38      8.53 o 
  -5   1   7     1884.85     2044.89     24.54 o 
  -4   1   7      119.81      133.96      5.61 o 
  -3   1   7      129.57      128.38      4.17 o 
  -2   1   7     5224.83     4840.64     30.12 o 
  -1   1   7     3392.48     3320.88     31.52 o 
   0   1   7    15492.34    14942.27     62.48 o 
   1   1   7     4572.09     4359.02     24.90 o 
   2   1   7     5417.64     5075.36     25.85 o 
   3   1   7     2955.04     3057.16     34.55 o 
   4   1   7      569.25      604.99     23.08 o 
   5   1   7        1.60        2.61      2.16 o 
   6   1   7        0.39       -1.60      2.56 o 
   7   1   7      693.33      773.09     37.15 o 
   8   1   7      138.54      131.54     10.14 o 
   9   1   7     1389.74     1278.02     34.22 o 
  10   1   7        0.97        4.10      5.40 o 
  11   1   7      430.31      389.54     18.88 o 
  12   1   7        1.20       -1.91      2.97 o 
  13   1   7      316.65      350.10     18.01 o 
 -13   2   7       59.91       95.12     10.13 o 
 -12   2   7       56.58       69.33     13.79 o 
 -11   2   7       46.70       62.13     26.45 o 
 -10   2   7      170.85      172.65     13.78 o 
  -9   2   7        8.63        3.38      2.25 o 
  -8   2   7      573.08      576.75     17.20 o 
  -7   2   7      464.32      465.71     15.16 o 
  -6   2   7      634.19      703.42     17.00 o 
  -5   2   7       77.57       87.79      5.73 o 
  -4   2   7     7867.87     8010.52    106.38 o 
  -3   2   7     2197.81     2236.10     17.16 o 
  -2   2   7     7880.61     7894.12     45.77 o 
  -1   2   7     1235.89     1208.80      9.88 o 
   0   2   7      266.65      243.17      6.03 o 
   1   2   7      387.61      362.33      6.85 o 
   2   2   7     4739.94     5061.04     43.70 o 
   3   2   7     1316.99     1303.60     29.83 o 
   4   2   7      322.37      323.09     16.89 o 
   5   2   7     1059.16     1170.76     34.90 o 
   6   2   7      231.11      309.58     20.26 o 
   7   2   7      417.28      490.82     27.02 o 
   8   2   7     1569.09     1588.41     52.35 o 
   9   2   7      187.07      177.49     10.48 o 
  10   2   7       14.09       15.83      4.42 o 
  11   2   7      264.25      299.14     17.71 o 
  12   2   7        0.72        2.25      4.50 o 
  13   2   7      258.17      300.01     15.76 o 
 -12   3   7       23.48       57.50     29.27 o 
 -11   3   7      265.76      276.96     19.42 o 
 -10   3   7       68.04       54.63      7.75 o 
  -9   3   7       95.20       87.29      9.93 o 
  -8   3   7      109.27       96.15      7.56 o 
  -7   3   7      531.65      507.71     29.27 o 
  -6   3   7     1052.05     1119.33     33.21 o 
  -5   3   7      118.60      125.13     12.95 o 
  -4   3   7     4196.22     4204.88     75.14 o 
  -3   3   7        0.01        3.18      1.32 o 
  -2   3   7       19.34       27.21      2.09 o 
  -1   3   7      358.96      379.20      6.92 o 
   0   3   7     1098.96      999.79     13.13 o 
   1   3   7      267.37      249.12      8.33 o 
   2   3   7      110.27      112.57      9.01 o 
   3   3   7       66.41       27.64      3.77 o 
   4   3   7      259.69      296.63     16.89 o 
   5   3   7     1163.68     1057.63     34.90 o 
   6   3   7        0.53        5.07      4.50 o 
   7   3   7     1652.34     1578.84     49.53 o 
   8   3   7      632.99      704.66     20.35 o 
   9   3   7      174.88      152.14     11.70 o 
  10   3   7      904.54      927.65     28.25 o 
  11   3   7       18.66       20.49      7.88 o 
  12   3   7      194.49      203.51     10.14 o 
 -12   4   7       11.66       14.07      3.94 o 
 -11   4   7       14.71       21.49      7.88 o 
 -10   4   7       56.55       50.43      6.89 o 
  -9   4   7      124.98      104.54      9.53 o 
  -8   4   7     1474.44     1337.93     50.10 o 
  -7   4   7      100.49      107.63      7.96 o 
  -6   4   7      562.23      569.06     31.52 o 
  -5   4   7        0.01        0.56      3.94 o 
  -4   4   7        5.98        0.00      3.94 o 
  -3   4   7      522.79      497.48     13.36 o 
  -2   4   7       47.74       37.09      3.72 o 
  -1   4   7       41.14       28.12      3.35 o 
   0   4   7      433.86      465.49     22.51 o 
   1   4   7     1282.28     1291.21     38.84 o 
   2   4   7      152.54      172.24     14.63 o 
   3   4   7      512.44      541.48     26.45 o 
   4   4   7     1498.46     1537.19     46.16 o 
   5   4   7      819.19      842.05     34.90 o 
   6   4   7       70.88       48.97      9.57 o 
   7   4   7      332.41      346.82     24.20 o 
   8   4   7      477.19      515.02     31.52 o 
   9   4   7      458.40      469.99     29.27 o 
  10   4   7      198.55      280.31     21.95 o 
  11   4   7        2.22       41.33     34.62 o 
  12   4   7      170.11      194.75     11.82 o 
 -11   5   7      190.19      146.35     11.82 o 
 -10   5   7      164.03      163.23     15.20 o 
  -9   5   7       16.25       22.51      6.75 o 
  -8   5   7      542.56      533.51     21.27 o 
  -7   5   7      952.95     1003.11     34.62 o 
  -6   5   7     1182.95     1242.03     27.14 o 
  -5   5   7       82.72       83.85      8.95 o 
  -4   5   7       10.53        8.44      4.50 o 
  -3   5   7     1551.78     1575.37     32.79 o 
  -2   5   7      441.33      502.08     26.45 o 
  -1   5   7       72.83       72.61     10.69 o 
   0   5   7      817.85      878.07     36.02 o 
   1   5   7     1224.34     1177.52     42.21 o 
   2   5   7      779.06      771.69     34.90 o 
   3   5   7      609.91      659.12     32.65 o 
   4   5   7      105.17       84.16      8.33 o 
   5   5   7       58.12       50.66      6.77 o 
   6   5   7      264.67      236.51     22.80 o 
   7   5   7      208.21      175.26     21.11 o 
   8   5   7      156.11      144.76     15.76 o 
   9   5   7       20.46       25.35      4.78 o 
  10   5   7        3.26       17.45      5.63 o 
  11   5   7      114.42      156.48     11.82 o 
 -10   6   7      222.80      194.10      8.55 o 
  -9   6   7      174.13      195.05     10.33 o 
  -8   6   7      145.73      144.66     14.35 o 
  -7   6   7        7.83        6.63      4.46 o 
  -6   6   7      124.92      130.58     15.76 o 
  -5   6   7       31.97       35.46      9.57 o 
  -4   6   7       32.32       19.09      4.96 o 
  -3   6   7     7853.93     7732.33     66.94 o 
  -2   6   7       11.25       16.27      3.08 o 
  -1   6   7       24.45       10.49      2.62 o 
   0   6   7      236.88      230.86     11.91 o 
   1   6   7      288.57      280.10     13.21 o 
   2   6   7        0.29        3.83      3.11 o 
   3   6   7      959.49      959.36     29.02 o 
   4   6   7       24.70       18.01      6.19 o 
   5   6   7     1478.59     1384.71     43.06 o 
   6   6   7      763.93      716.53     34.90 o 
   7   6   7      211.88      225.83     13.29 o 
   8   6   7       43.65       39.46     12.95 o 
   9   6   7       15.41       23.47      5.63 o 
  10   6   7        9.89        9.01      2.81 o 
  -8   7   7       38.40       39.96      6.19 o 
  -7   7   7      169.18      197.00     15.76 o 
  -6   7   7       96.75      104.13     13.51 o 
  -5   7   7       81.25       91.18     13.51 o 
  -4   7   7      384.26      442.98     28.14 o 
  -3   7   7      689.81      697.15     17.28 o 
  -2   7   7      158.66      160.30      8.61 o 
  -1   7   7       93.72      102.22      8.31 o 
   0   7   7       66.89       56.71      6.72 o 
   1   7   7      537.37      576.99     19.49 o 
   2   7   7      447.50      413.03     16.22 o 
   3   7   7     1856.98     1871.57     33.31 o 
   4   7   7        5.40        2.91      3.22 o 
   5   7   7        4.19        5.44      3.10 o 
   6   7   7        7.44        5.07      5.07 o 
   7   7   7       62.13       78.24     10.69 o 
   8   7   7        1.80       12.38      4.50 o 
  -6   8   7       39.09       42.21      6.19 o 
  -5   8   7       51.53       86.68     11.82 o 
  -4   8   7        1.02        0.00      3.94 o 
  -3   8   7      264.84      262.55     10.16 o 
  -2   8   7       55.75       70.55      6.55 o 
  -1   8   7       72.78       88.02      8.33 o 
   0   8   7       36.52       43.09      6.56 o 
   1   8   7      446.71      467.39     19.09 o 
   2   8   7      125.59      128.33     10.14 o 
   3   8   7      925.34     1008.14     57.13 o 
   4   8   7       43.41       50.13      5.53 o 
   5   8   7       67.04       88.93      9.57 o 
   6   8   7       11.90        9.57      3.38 o 
  -1   9   7      101.79      101.32      8.44 o 
   0   9   7      168.40      171.67     11.82 o 
   1   9   7      454.74      452.54     18.57 o 
 -12   0   8       29.60       26.45      6.75 o 
 -10   0   8     2666.29     2738.34     69.80 o 
  -8   0   8     1808.73     1812.99     54.04 o 
  -6   0   8      124.21      123.27     11.82 o 
  -4   0   8     1621.89     1572.51     30.68 o 
  -2   0   8    14358.74    13754.11    134.52 o 
   0   0   8    15257.95    14474.80    103.29 o 
   2   0   8        0.39        1.69      2.25 o 
   4   0   8     4375.93     4686.98     57.98 o 
   6   0   8     2224.37     2312.82     50.66 o 
   8   0   8      435.81      447.48     26.45 o 
  10   0   8      547.21      538.10     32.65 o 
  12   0   8       23.93       14.07      6.75 o 
 -13   1   8      379.12      417.08     19.70 o 
 -12   1   8      119.04      138.47     14.63 o 
 -11   1   8      630.19      612.40     33.21 o 
 -10   1   8      190.97      198.69     20.83 o 
  -9   1   8     1346.24     1237.99     26.57 o 
  -8   1   8      599.59      634.35     22.88 o 
  -7   1   8       15.92        5.09      2.33 o 
  -6   1   8      456.10      462.56     12.74 o 
  -5   1   8     1532.33     1660.30     21.83 o 
  -4   1   8       10.10        5.54      1.50 o 
  -3   1   8     7795.99     7695.99     40.30 o 
  -2   1   8      217.47      191.64      3.77 o 
  -1   1   8    34255.70    32526.85    121.80 o 
   0   1   8    11349.33    11016.64     54.85 o 
   1   1   8    32489.03    31185.98     72.47 o 
   2   1   8     2405.58     2229.40     14.37 o 
   3   1   8     2401.06     2368.28     22.71 o 
   4   1   8     2438.39     2526.72     34.62 o 
   5   1   8     3011.54     3305.41     91.18 o 
   6   1   8      749.53      946.04     23.04 o 
   7   1   8     1508.61     1548.31     32.17 o 
   8   1   8      316.19      303.55     15.46 o 
   9   1   8       26.61       24.92      5.81 o 
  10   1   8      767.47      681.69     30.68 o 
  11   1   8       42.77       40.64      7.75 o 
  12   1   8       26.42       18.93      6.47 o 
  13   1   8      188.07      236.97     14.63 o 
 -13   2   8      322.42      291.00     15.76 o 
 -12   2   8       19.65       16.00      4.22 o 
 -11   2   8        2.85        3.46      9.29 o 
 -10   2   8     1219.29     1227.08     33.37 o 
  -9   2   8      293.41      272.65     15.72 o 
  -8   2   8       89.52       78.69      6.59 o 
  -7   2   8     1640.77     1718.92     39.55 o 
  -6   2   8     1047.71     1042.73     20.79 o 
  -5   2   8     3032.30     3144.71     32.76 o 
  -4   2   8      107.67       73.15      9.57 o 
  -3   2   8     1587.68     1576.15     14.37 o 
  -2   2   8      173.77      215.88      4.84 o 
  -1   2   8     2891.67     2776.02     17.51 o 
   0   2   8    11220.38    11385.42    132.51 o 
   1   2   8        5.33        5.69      1.97 o 
   2   2   8    11759.79    11714.60     71.30 o 
   3   2   8     1019.38     1130.80     28.71 o 
   4   2   8        1.17        0.00      2.81 o 
   5   2   8        0.04        9.01      3.94 o 
   6   2   8       17.33        6.19      3.94 o 
   7   2   8      324.89      333.78     22.51 o 
   8   2   8        6.39        1.69      2.81 o 
   9   2   8     1313.74     1250.69     33.59 o 
  10   2   8     1105.20     1040.55     24.44 o 
  11   2   8       13.80       34.63      7.10 o 
  12   2   8       71.56       56.85     10.13 o 
 -12   3   8      270.76      296.27     12.72 o 
 -11   3   8       11.56       30.46      7.56 o 
 -10   3   8      843.12      821.36     27.06 o 
  -9   3   8      513.47      506.86     21.69 o 
  -8   3   8      214.21      201.17     10.93 o 
  -7   3   8      526.71      574.69     30.96 o 
  -6   3   8      185.86      168.65     11.12 o 
  -5   3   8     2150.42     2218.76     68.39 o 
  -4   3   8       60.13       56.07      5.91 o 
  -3   3   8      710.33      826.06     12.65 o 
  -2   3   8        0.22        0.97      1.23 o 
  -1   3   8     1140.01     1287.63     14.53 o 
   0   3   8      157.61      192.72      5.91 o 
   1   3   8     3362.76     3351.04     63.60 o 
   2   3   8      469.43      513.33     19.70 o 
   3   3   8     3606.42     3781.33     57.41 o 
   4   3   8      737.07      811.65     28.71 o 
   5   3   8       24.23       41.09      7.88 o 
   6   3   8       80.55       82.74     10.69 o 
   7   3   8      726.81      686.13     33.21 o 
   8   3   8      821.60      761.94     25.86 o 
   9   3   8      109.75      102.82      9.75 o 
  10   3   8      743.28      777.36     26.17 o 
  11   3   8       58.83       80.91      7.53 o 
  12   3   8        2.44       15.90      7.32 o 
 -12   4   8       22.65       22.11      4.78 o 
 -11   4   8       69.66       61.67      6.33 o 
 -10   4   8      343.52      328.48     16.03 o 
  -9   4   8       54.58       36.80      6.08 o 
  -8   4   8      161.72      175.61     18.57 o 
  -7   4   8       66.94       72.14      6.57 o 
  -6   4   8      306.86      323.65     24.20 o 
  -5   4   8      155.77      136.21     14.63 o 
  -4   4   8       21.88       25.89      6.75 o 
  -3   4   8       11.88       21.61      3.10 o 
  -2   4   8      105.90      121.01      6.60 o 
  -1   4   8      679.48      780.95     19.85 o 
   0   4   8      595.43      604.52     25.89 o 
   1   4   8      974.10     1059.31     35.46 o 
   2   4   8      375.73      446.92     23.64 o 
   3   4   8      207.70      203.19     16.32 o 
   4   4   8       42.30       47.84      9.01 o 
   5   4   8      332.62      325.90     21.95 o 
   6   4   8     4425.49     3919.80     76.55 o 
   7   4   8     1118.68     1044.15     31.24 o 
   8   4   8       20.85       11.26      5.07 o 
   9   4   8      338.29      293.25     23.64 o 
  10   4   8      211.63      234.15     19.14 o 
  11   4   8      385.29      375.47     14.52 o 
  12   4   8      107.69      103.00      8.44 o 
 -11   5   8        5.88       25.33      6.19 o 
 -10   5   8       83.67      116.51     12.38 o 
  -9   5   8        9.23       -0.56      4.50 o 
  -8   5   8      631.93      622.57     25.05 o 
  -7   5   8     1026.38      979.79     29.25 o 
  -6   5   8      452.38      384.49     15.25 o 
  -5   5   8       25.94       29.60      5.76 o 
  -4   5   8      161.50      151.41     15.76 o 
  -3   5   8      179.47      194.57     14.35 o 
  -2   5   8      187.03      195.88     16.89 o 
  -1   5   8       19.55       25.33      6.75 o 
   0   5   8       37.58       35.46      8.44 o 
   1   5   8        1.03        5.63      3.94 o 
   2   5   8      114.46       86.68     11.82 o 
   3   5   8      524.33      615.21     32.08 o 
   4   5   8      135.87      163.00     11.54 o 
   5   5   8       86.18       60.52      7.76 o 
   6   5   8      435.80      390.09     19.09 o 
   7   5   8      648.01      602.83     33.77 o 
   8   5   8       37.17       23.87      5.68 o 
   9   5   8        1.09       37.39     38.27 o 
  10   5   8       16.97       33.21      7.32 o 
  11   5   8      208.05      227.40     13.51 o 
 -10   6   8        6.83       23.06      6.47 o 
  -9   6   8     2164.75     2200.22     32.57 o 
  -8   6   8       31.15       35.32      8.16 o 
  -7   6   8        1.26        4.06      3.64 o 
  -6   6   8     1594.81     1629.50     54.60 o 
  -5   6   8     1114.16     1082.95     45.59 o 
  -4   6   8       19.98       11.58      4.05 o 
  -3   6   8      268.90      275.83     12.87 o 
  -2   6   8      155.03      154.80      8.30 o 
  -1   6   8     1608.47     1579.64     26.33 o 
   0   6   8      425.79      363.24     15.03 o 
   1   6   8      184.02      167.42     12.53 o 
   2   6   8      116.73       98.38     10.14 o 
   3   6   8      322.47      353.95     17.46 o 
   4   6   8      665.95      606.12     28.99 o 
   5   6   8     1064.43     1056.20     41.93 o 
   6   6   8      692.55      728.35     35.46 o 
   7   6   8       71.98       71.16      8.09 o 
   8   6   8       42.01       35.47      5.97 o 
   9   6   8       65.62       83.17      8.44 o 
  -8   7   8       32.93       36.02      6.19 o 
  -7   7   8      102.61      113.14     12.38 o 
  -6   7   8      402.50      412.58     24.77 o 
  -5   7   8      121.10      143.53     15.76 o 
  -4   7   8     1565.20     1511.34     35.42 o 
  -3   7   8      335.59      322.24     11.73 o 
  -2   7   8       50.04       54.35      5.11 o 
  -1   7   8        2.35        1.70      2.42 o 
   0   7   8      854.00      869.85     23.72 o 
   1   7   8      160.77      203.29     11.69 o 
   2   7   8        2.13        4.49      3.12 o 
   3   7   8      225.62      223.34     12.00 o 
   4   7   8      146.18      168.89     11.94 o 
   5   7   8      178.96      183.45     17.45 o 
   6   7   8       20.69       19.14      6.19 o 
   7   7   8       76.35       64.73      9.57 o 
   8   7   8      133.03      180.12     12.38 o 
  -6   8   8       14.67        9.57      3.94 o 
  -5   8   8      155.35      148.60     12.38 o 
  -4   8   8      238.55      263.42     17.45 o 
  -3   8   8      471.81      502.03     13.64 o 
  -2   8   8      136.13      144.25      7.88 o 
  -1   8   8      425.20      441.83     18.11 o 
   0   8   8        2.37        7.25      3.37 o 
   1   8   8       47.42       42.03      6.37 o 
   2   8   8      144.65      122.88      9.93 o 
   3   8   8       87.41      111.45     12.38 o 
   4   8   8       91.92       91.97     12.38 o 
   5   8   8      163.70      160.67      8.33 o 
   6   8   8       51.21       47.28      6.75 o 
   0   9   8       88.95       70.36      7.32 o 
   1   9   8      148.79      144.66     10.69 o 
 -13   0   9       30.59       29.27      5.63 o 
 -11   0   9     4128.74     4104.98     82.18 o 
  -9   0   9     1937.18     1824.81     55.16 o 
  -7   0   9      462.67      476.75     25.33 o 
  -5   0   9     2436.32     2542.54     31.17 o 
  -3   0   9    25086.90    24461.52    107.97 o 
  -1   0   9    51755.71    48308.68    723.28 o 
   1   0   9     2851.19     2982.63     33.77 o 
   3   0   9      130.09      141.28      9.57 o 
   5   0   9      224.32      263.98     15.76 o 
   7   0   9      135.52      195.31     16.32 o 
   9   0   9      890.08      835.86     39.40 o 
  11   0   9      105.28       95.69     14.07 o 
  13   0   9      173.82      179.55     11.26 o 
 -13   1   9      732.53      718.22     25.33 o 
 -12   1   9      333.25      374.31     23.08 o 
 -11   1   9      356.49      339.21     16.88 o 
 -10   1   9     3612.63     3442.14     54.14 o 
  -9   1   9       25.89       26.19      5.63 o 
  -8   1   9     1258.38     1202.62     31.44 o 
  -7   1   9      113.80      104.13      7.00 o 
  -6   1   9       98.31      111.66      6.50 o 
  -5   1   9      115.16      128.08      6.35 o 
  -4   1   9       18.85       29.07      3.23 o 
  -3   1   9      803.24      864.04     13.03 o 
  -2   1   9     1614.74     1494.64     29.40 o 
  -1   1   9        0.13        4.87      1.62 o 
   0   1   9      271.43      282.93      7.87 o 
   1   1   9     2596.75     2619.78     23.15 o 
   2   1   9     3788.38     3573.26     22.70 o 
   3   1   9      616.37      653.89     11.26 o 
   4   1   9     7039.47     7470.80    103.85 o 
   5   1   9        2.67        1.74      2.16 o 
   6   1   9      248.18      313.38     13.51 o 
   7   1   9      272.26      244.14     12.89 o 
   8   1   9      173.70      152.39     10.90 o 
   9   1   9      522.51      568.69     23.07 o 
  10   1   9      129.28      156.45     12.89 o 
  11   1   9      180.12      175.36     12.74 o 
  12   1   9      123.90      137.25      9.75 o 
  13   1   9      149.24      200.94     12.95 o 
 -13   2   9       18.52       11.82      3.94 o 
 -12   2   9       12.94       24.77      7.32 o 
 -11   2   9      119.67      128.47     10.14 o 
 -10   2   9        4.70        9.36     10.98 o 
  -9   2   9     1148.77     1108.14     31.81 o 
  -8   2   9        0.02       -2.27      2.27 o 
  -7   2   9       57.64       56.75      5.63 o 
  -6   2   9     1081.16     1181.84     22.19 o 
  -5   2   9     1094.68     1159.43     25.27 o 
  -4   2   9     3433.35     3436.49     40.00 o 
  -3   2   9      232.72      211.56     12.10 o 
  -2   2   9      214.42      214.13      5.65 o 
  -1   2   9    16921.92    16246.85     37.23 o 
   0   2   9       68.66       85.70      4.26 o 
   1   2   9     8042.04     7952.31     96.25 o 
   2   2   9      876.07      874.33     18.65 o 
   3   2   9      640.48      710.90     23.64 o 
   4   2   9      583.96      576.37     23.08 o 
   5   2   9      744.15      744.67     28.71 o 
   6   2   9      208.29      150.29     14.07 o 
   7   2   9      940.91      888.20     37.15 o 
   8   2   9      231.67      208.82     19.70 o 
   9   2   9      420.16      379.93     27.02 o 
  10   2   9      645.67      601.28     18.73 o 
  11   2   9      697.68      701.48     21.85 o 
  12   2   9      478.69      439.04     23.64 o 
  13   2   9      861.71      914.66     25.89 o 
 -12   3   9       96.29       87.81      9.57 o 
 -11   3   9       39.62       49.28      6.56 o 
 -10   3   9      658.51      635.50     23.88 o 
  -9   3   9       74.63       80.78      9.55 o 
  -8   3   9      322.04      333.68     15.68 o 
  -7   3   9      844.03      901.52     27.45 o 
  -6   3   9     2833.65     2968.80    100.47 o 
  -5   3   9       21.03       10.51      3.38 o 
  -4   3   9        2.74        5.07      2.25 o 
  -3   3   9      152.71      166.16      5.81 o 
  -2   3   9      828.25      939.50     13.18 o 
  -1   3   9      887.06      871.38     12.32 o 
   0   3   9     1433.93     1478.80     18.87 o 
   1   3   9       29.33       33.36      3.77 o 
   2   3   9      754.32      806.59     25.33 o 
   3   3   9       19.64       32.65      5.63 o 
   4   3   9      173.79      154.79     12.95 o 
   5   3   9     1058.17      954.62     34.33 o 
   6   3   9       43.26       41.65      8.44 o 
   7   3   9      618.22      648.42     32.65 o 
   8   3   9     1444.33     1392.95     35.22 o 
   9   3   9      626.76      558.32     29.27 o 
  10   3   9      319.96      341.05     17.10 o 
  11   3   9       29.92       18.93      4.50 o 
  12   3   9      189.87      190.17      9.45 o 
 -12   4   9       37.27       54.60      6.75 o 
 -11   4   9       13.93       21.95      6.75 o 
 -10   4   9      116.27      127.29     18.57 o 
  -9   4   9        6.54       -1.13     11.26 o 
  -8   4   9        9.43       11.26      3.94 o 
  -7   4   9       12.05       19.13      4.08 o 
  -6   4   9     1292.51     1322.17     48.41 o 
  -5   4   9        2.46        2.81      3.94 o 
  -4   4   9        1.34        2.81      3.94 o 
  -3   4   9      892.07      834.48     21.67 o 
  -2   4   9     1928.84     2022.27     33.03 o 
  -1   4   9      133.17      140.14      8.73 o 
   0   4   9     1384.09     1570.96     42.21 o 
   1   4   9      569.87      610.71     27.02 o 
   2   4   9      445.66      483.50     24.77 o 
   3   4   9      257.47      317.46     20.83 o 
   4   4   9        0.18        5.07      5.07 o 
   5   4   9      442.02      433.97     25.89 o 
   6   4   9      122.22      127.21     14.63 o 
   7   4   9        5.71       15.40      5.53 o 
   8   4   9      421.67      432.28     28.71 o 
   9   4   9       36.58       19.15      6.19 o 
  10   4   9       70.92       45.03      9.57 o 
  11   4   9        2.12       13.53      7.04 o 
 -11   5   9       95.99       90.62      9.01 o 
 -10   5   9       41.16       26.45      6.75 o 
  -9   5   9      397.90      400.20     24.77 o 
  -8   5   9       18.95       27.34      5.68 o 
  -7   5   9      206.86      199.23     13.33 o 
  -6   5   9       90.19      103.44      8.00 o 
  -5   5   9      185.21      189.33     16.60 o 
  -4   5   9      891.93      876.38     38.27 o 
  -3   5   9     2745.61     2690.50     63.04 o 
  -2   5   9      109.30      114.49      8.95 o 
  -1   5   9      580.96      497.01     27.02 o 
   0   5   9      592.69      634.91     30.96 o 
   1   5   9      451.84      471.12     27.02 o 
   2   5   9      267.75      254.98     20.26 o 
   3   5   9        8.96       15.20      6.75 o 
   4   5   9      310.22      357.73     16.91 o 
   5   5   9      505.22      580.78     22.28 o 
   6   5   9     3041.53     2986.18     52.52 o 
   7   5   9      186.56      132.27     16.32 o 
   8   5   9      179.21      181.04     12.93 o 
   9   5   9      409.22      452.51     17.86 o 
  10   5   9       94.60       89.50     10.69 o 
  11   5   9       85.60       82.74      8.44 o 
 -10   6   9      213.22      203.19     11.82 o 
  -9   6   9       76.61       73.96     12.95 o 
  -8   6   9       14.05       14.93      3.58 o 
  -7   6   9      452.99      440.10     18.26 o 
  -6   6   9      802.21      867.38     40.53 o 
  -5   6   9       29.73       27.02      7.88 o 
  -4   6   9       67.69       76.86     12.38 o 
  -3   6   9       29.12       33.71      6.33 o 
  -2   6   9       96.08       86.38      6.29 o 
  -1   6   9      736.53      735.44     18.11 o 
   0   6   9      202.97      215.26     11.80 o 
   1   6   9        4.93        1.59      3.37 o 
   2   6   9      359.56      355.25     18.11 o 
   3   6   9      476.74      429.66     19.39 o 
   4   6   9     1006.59      988.27     29.55 o 
   5   6   9        3.23       11.82      5.07 o 
   6   6   9       29.39       24.77      7.88 o 
   7   6   9      457.29      427.13     17.14 o 
   8   6   9      311.66      261.02     33.21 o 
   9   6   9      156.31      160.64      8.95 o 
  -8   7   9        3.19       15.20      4.50 o 
  -7   7   9      229.66      245.41     16.89 o 
  -6   7   9       38.73       37.71      7.88 o 
  -5   7   9      314.72      355.73     23.64 o 
  -4   7   9       14.12       12.42      6.22 o 
  -3   7   9       51.55       63.32      5.52 o 
  -2   7   9      476.05      445.15     14.07 o 
  -1   7   9      446.39      419.25     13.77 o 
   0   7   9      120.77      131.47      9.63 o 
   1   7   9      212.58      203.79     11.80 o 
   2   7   9      275.72      320.81     14.29 o 
   3   7   9      811.70      760.42     17.91 o 
   4   7   9       40.71       56.00      7.56 o 
   5   7   9        0.00       -1.37      3.11 o 
   6   7   9       32.01       44.47      9.01 o 
   7   7   9       62.37       35.46      7.32 o 
   8   7   9        1.81        0.00      2.25 o 
  -6   8   9      361.03      354.61     16.32 o 
  -5   8   9      202.25      203.76     14.07 o 
  -4   8   9       34.17       25.33      5.63 o 
  -3   8   9      307.73      315.49     10.61 o 
  -2   8   9        0.14        1.35      2.57 o 
  -1   8   9      155.38      168.09     11.12 o 
   0   8   9       23.78       21.39      5.17 o 
   1   8   9       76.90       81.57      8.15 o 
   2   8   9       86.71       81.05     11.82 o 
   3   8   9       15.83       28.14      6.75 o 
   4   8   9      406.10      410.11     14.31 o 
   5   8   9       17.88       20.37      5.63 o 
   6   8   9      163.47      177.30     11.26 o 
   0   9   9       11.01       11.82      2.81 o 
 -12   0  10      339.64      333.86     14.92 o 
 -10   0  10      305.59      332.09     24.20 o 
  -8   0  10     1295.89     1262.51     45.59 o 
  -6   0  10        1.35        0.00      3.38 o 
  -4   0  10     3762.96     3582.84     34.62 o 
  -2   0  10    26397.33    25574.49     66.31 o 
   0   0  10     5355.80     5202.64     58.82 o 
   2   0  10      132.60      180.54     90.34 o 
   4   0  10      761.38      729.47     23.64 o 
   6   0  10        0.95        3.38      3.38 o 
   8   0  10       12.93       11.26      4.50 o 
  10   0  10      209.72      264.55     23.64 o 
  12   0  10        0.10       -1.69      5.07 o 
 -13   1  10       18.00       19.70      5.07 o 
 -12   1  10      183.80      227.96     18.01 o 
 -11   1  10      723.46      683.90     48.97 o 
 -10   1  10      402.09      413.03     18.75 o 
  -9   1  10      111.14      100.00      7.55 o 
  -8   1  10     1697.41     1630.30     36.81 o 
  -7   1  10       33.72       28.97      3.90 o 
  -6   1  10        1.29        2.06      2.96 o 
  -5   1  10      458.58      512.25     12.65 o 
  -4   1  10      714.60      684.94     13.29 o 
  -3   1  10     1101.27     1153.17     16.33 o 
  -2   1  10     2317.65     2344.37     37.71 o 
  -1   1  10     4413.12     4228.81     24.35 o 
   0   1  10     2662.75     2554.49     18.23 o 
   1   1  10     1154.13     1225.45     12.70 o 
   2   1  10     1703.14     1674.73     14.99 o 
   3   1  10      348.04      424.11     12.10 o 
   4   1  10     2391.08     2646.92     39.68 o 
   5   1  10      207.86      242.05     10.90 o 
   6   1  10        6.32       15.15      3.37 o 
   7   1  10      243.29      258.38     13.33 o 
   8   1  10      145.72      110.05      9.55 o 
   9   1  10      746.56      762.76     26.85 o 
  10   1  10        4.92       10.13      4.32 o 
  11   1  10       58.97       59.05      7.96 o 
  12   1  10        0.83        1.65      2.56 o 
  13   1  10      566.88      598.89     21.95 o 
 -13   2  10       19.41       23.64      5.07 o 
 -12   2  10        0.61       -2.25      3.94 o 
 -11   2  10        1.80        1.57      3.77 o 
 -10   2  10       85.24       65.21      8.72 o 
  -9   2  10      463.88      487.12     21.29 o 
  -8   2  10       77.16       81.71      6.57 o 
  -7   2  10        0.09       -1.95      1.95 o 
  -6   2  10     2074.65     2041.22     36.56 o 
  -5   2  10     1167.36     1266.85     33.77 o 
  -4   2  10       85.26       64.55      5.97 o 
  -3   2  10     3290.04     3223.08     29.21 o 
  -2   2  10       62.78       59.53      3.19 o 
  -1   2  10      960.46      975.87     15.44 o 
   0   2  10     6276.96     6498.76     43.27 o 
   1   2  10     5331.35     5310.84     33.73 o 
   2   2  10     3864.81     3972.66     46.72 o 
   3   2  10       26.81       29.27      5.07 o 
   4   2  10      880.97      883.70     29.83 o 
   5   2  10       44.89       33.21      6.75 o 
   6   2  10      107.48       88.93     11.26 o 
   7   2  10       91.34       81.62     11.82 o 
   8   2  10     9245.51     9218.05     90.34 o 
   9   2  10       10.63        2.81      3.94 o 
  10   2  10       86.88       92.82     13.23 o 
  11   2  10       51.60       48.82      5.26 o 
  12   2  10       79.32       83.87     11.26 o 
 -12   3  10        0.83        0.00      2.25 o 
 -11   3  10      135.40      141.19     24.20 o 
 -10   3  10       35.08       34.77      6.33 o 
  -9   3  10     1103.98      983.94     30.25 o 
  -8   3  10       83.72       66.56      6.60 o 
  -7   3  10      233.31      265.13     17.17 o 
  -6   3  10      283.66      320.88     18.57 o 
  -5   3  10      215.26      207.31     21.11 o 
  -4   3  10      530.40      483.80     16.70 o 
  -3   3  10     1112.73     1136.53     23.62 o 
  -2   3  10      686.34      698.36     11.71 o 
  -1   3  10       71.56       60.57      3.42 o 
   0   3  10     3170.56     3261.80     34.43 o 
   1   3  10    14681.46    15152.70    148.60 o 
   2   3  10     2764.67     2856.54     49.53 o 
   3   3  10     1685.95     1628.93     39.96 o 
   4   3  10     1096.40     1047.49     34.33 o 
   5   3  10      390.93      382.75     21.95 o 
   6   3  10      175.83      163.23     15.76 o 
   7   3  10       54.83       46.16      9.01 o 
   8   3  10      951.39      872.68     22.59 o 
   9   3  10       88.03       85.06      8.95 o 
  10   3  10      191.36      164.38     11.74 o 
  11   3  10        6.03       13.84      5.91 o 
  12   3  10        0.05        3.52      1.82 o 
 -12   4  10      177.84      175.05     11.26 o 
 -11   4  10        1.58        5.07      3.94 o 
 -10   4  10      103.73       83.13      8.33 o 
  -9   4  10       51.00       47.95      7.04 o 
  -8   4  10      211.56      176.18     18.57 o 
  -7   4  10     1699.73     1661.55     36.48 o 
  -6   4  10      578.22      547.67     31.52 o 
  -5   4  10      761.04      809.40     36.59 o 
  -4   4  10      514.02      556.11     28.71 o 
  -3   4  10       55.66      101.32     11.82 o 
  -2   4  10       18.71       21.63      4.16 o 
  -1   4  10      772.00      854.45     21.27 o 
   0   4  10      271.43      298.88     18.57 o 
   1   4  10      102.36       86.12     10.69 o 
   2   4  10      783.58      763.25     31.52 o 
   3   4  10       24.13       29.83      6.75 o 
   4   4  10       66.60       80.49     11.26 o 
   5   4  10      105.01       92.42      8.36 o 
   6   4  10      509.88      477.00     20.25 o 
   7   4  10      190.28      161.54     18.01 o 
   8   4  10      489.93      417.08     28.71 o 
   9   4  10      188.39      207.81     34.90 o 
  10   4  10        8.28        6.75      5.63 o 
  11   4  10      182.35      198.62     10.14 o 
 -11   5  10      116.55      120.38      6.96 o 
 -10   5  10        0.01       -0.56      3.38 o 
  -9   5  10       18.36       31.52      9.01 o 
  -8   5  10      962.15      855.63     26.05 o 
  -7   5  10      236.97      221.18     21.11 o 
  -6   5  10       40.91       33.59      5.79 o 
  -5   5  10        7.66       -2.84      3.92 o 
  -4   5  10      412.51      451.98     27.58 o 
  -3   5  10     1306.21     1252.38     43.90 o 
  -2   5  10        0.24        2.15      4.22 o 
  -1   5  10      141.33      143.53     15.20 o 
   0   5  10     1683.75     1667.21     50.10 o 
   1   5  10       80.96      105.82     12.95 o 
   2   5  10      384.44      379.93     24.77 o 
   3   5  10        2.62        2.25      3.94 o 
   4   5  10        4.87       11.87      4.78 o 
   5   5  10      466.52      482.70     25.89 o 
   6   5  10       43.50       44.82      6.89 o 
   7   5  10      172.67      138.47     16.89 o 
   8   5  10       12.79       22.93      6.75 o 
   9   5  10      285.54      271.72     13.69 o 
  10   5  10        6.59        6.19      3.94 o 
  11   5  10        8.86       14.63      3.94 o 
  -9   6  10     1112.45     1094.53     18.54 o 
  -8   6  10       77.24       75.90     12.38 o 
  -7   6  10      356.89      365.91     16.66 o 
  -6   6  10     1077.99     1134.74     45.03 o 
  -5   6  10      128.44      158.73     18.01 o 
  -4   6  10       33.41       51.16      7.16 o 
  -3   6  10     6219.85     6114.29     75.62 o 
  -2   6  10      481.79      451.97     14.27 o 
  -1   6  10     1164.78     1139.35     24.45 o 
   0   6  10      367.81      359.19     19.42 o 
   1   6  10      521.38      525.96     22.48 o 
   2   6  10      377.17      405.29     24.20 o 
   3   6  10      368.50      385.85     18.88 o 
   4   6  10      330.62      296.94     29.83 o 
   5   6  10      162.27      146.35     16.32 o 
   6   6  10      424.83      396.26     26.45 o 
   7   6  10        0.56       -0.23      2.81 o 
   8   6  10        4.92        7.41      3.77 o 
   9   6  10        0.80        4.64      2.29 o 
  -8   7  10       87.55       96.81      9.01 o 
  -7   7  10       36.36       39.96      7.32 o 
  -6   7  10      868.72      917.47     36.02 o 
  -5   7  10       18.50       11.82      5.63 o 
  -4   7  10     1370.54     1400.58     33.80 o 
  -3   7  10      587.35      619.02     15.87 o 
  -2   7  10       23.44       20.24      3.58 o 
  -1   7  10      134.82      118.85      7.60 o 
   0   7  10      303.71      293.22     13.83 o 
   1   7  10      833.83      846.76     23.28 o 
   2   7  10      173.73      168.12     10.48 o 
   3   7  10      350.39      328.18     11.95 o 
   4   7  10      318.91      314.10     16.32 o 
   5   7  10       60.70       49.08      6.22 o 
   6   7  10       96.31      110.32     12.95 o 
   7   7  10        1.92        4.50      4.50 o 
   8   7  10      142.03      154.23     11.26 o 
  -6   8  10        4.32        9.57      2.81 o 
  -5   8  10        0.04        2.25      3.94 o 
  -4   8  10       42.24       46.72      7.32 o 
  -3   8  10       25.76       25.89      6.75 o 
  -2   8  10       64.11       62.43      5.26 o 
  -1   8  10       25.18       20.58      5.07 o 
   0   8  10      247.84      238.66     13.53 o 
   1   8  10        0.11        0.84      2.79 o 
   2   8  10       20.30        9.57      5.07 o 
   3   8  10       38.77       39.96      7.88 o 
   4   8  10       19.72       25.57      4.16 o 
   5   8  10      252.32      258.61      9.93 o 
 -13   0  11      311.20      284.81     14.63 o 
 -11   0  11      385.19      335.47     23.64 o 
  -9   0  11     5595.21     5459.80     96.81 o 
  -7   0  11      595.87      515.59     27.02 o 
  -5   0  11     2888.49     3136.63     40.81 o 
  -3   0  11      334.47      426.86     10.26 o 
  -1   0  11     1955.26     2023.65     21.88 o 
   1   0  11      180.47      189.98      7.69 o 
   3   0  11     4594.91     4730.89     56.29 o 
   5   0  11    17478.80    19511.75    137.90 o 
   7   0  11       11.48       11.82      5.63 o 
   9   0  11     1502.22     1452.19     52.91 o 
  11   0  11      838.18      847.11     38.84 o 
 -13   1  11       42.93       39.40      6.19 o 
 -12   1  11       93.92       95.62      6.53 o 
 -11   1  11       17.54       16.17      4.99 o 
 -10   1  11      552.83      557.62     25.89 o 
  -9   1  11       24.25        5.45      3.11 o 
  -8   1  11       31.34       34.65      7.88 o 
  -7   1  11      170.30      154.81      8.29 o 
  -6   1  11       32.04       40.22      4.00 o 
  -5   1  11      156.59      162.91      7.31 o 
  -4   1  11     1294.53     1303.72     18.56 o 
  -3   1  11      655.54      682.01      9.12 o 
  -2   1  11     1045.95     1079.63     16.23 o 
  -1   1  11      312.77      293.91      6.05 o 
   0   1  11     5379.69     5165.91     25.95 o 
   1   1  11     8830.20     8944.19     40.90 o 
   2   1  11      786.62      794.78     10.97 o 
   3   1  11        2.90        3.38      1.76 o 
   4   1  11        7.44        8.26      2.29 o 
   5   1  11      500.26      551.20     23.92 o 
   6   1  11      641.22      657.25     19.63 o 
   7   1  11      627.13      578.09     20.25 o 
   8   1  11       20.27       16.86      4.16 o 
   9   1  11      343.30      319.59     17.50 o 
  10   1  11       27.85       55.81      7.96 o 
  11   1  11       10.86        8.70      6.47 o 
  12   1  11       30.25       16.90      3.58 o 
  13   1  11      231.68      235.05      9.75 o 
 -13   2  11      268.58      257.23     14.07 o 
 -11   2  11      390.83      384.41     17.10 o 
 -10   2  11      865.81      835.77     27.43 o 
  -9   2  11      165.22      149.10     12.10 o 
  -8   2  11       82.30       92.66      5.68 o 
  -7   2  11       42.79       47.58      5.24 o 
  -6   2  11       15.31       15.71      2.98 o 
  -5   2  11      973.45     1048.97     24.87 o 
  -4   2  11     2867.88     2997.80     80.77 o 
  -3   2  11       30.20       33.86      3.46 o 
  -2   2  11     2746.88     2944.78     22.87 o 
  -1   2  11     5339.92     5234.83     52.63 o 
   0   2  11       82.77       86.97      4.20 o 
   1   2  11      850.47      901.51     18.11 o 
   2   2  11       68.79       96.57      6.73 o 
   3   2  11      260.45      263.42     15.76 o 
   4   2  11     2144.06     2277.92     48.41 o 
   5   2  11      236.39      173.93     14.63 o 
   6   2  11       40.67       43.90      8.44 o 
   7   2  11     2739.89     2709.07     66.42 o 
   8   2  11       17.11       21.35      7.04 o 
   9   2  11      173.78      190.81     19.70 o 
  10   2  11       73.93       36.54      5.57 o 
  11   2  11       22.71       22.04      3.72 o 
  12   2  11       81.50       77.11     10.13 o 
 -12   3  11        0.03        1.34      4.50 o 
 -11   3  11       22.39       23.44      5.17 o 
 -10   3  11       11.30       14.41      3.92 o 
  -9   3  11       77.38       72.75      8.73 o 
  -8   3  11       96.19      100.43      7.98 o 
  -7   3  11       70.25       83.69     12.10 o 
  -6   3  11      300.40      277.45     17.73 o 
  -5   3  11     1187.06     1120.58     57.13 o 
  -4   3  11      271.87      249.65     12.32 o 
  -3   3  11       45.14       43.21      5.63 o 
  -2   3  11      478.37      544.14     10.66 o 
  -1   3  11      636.26      671.88     13.52 o 
   0   3  11     1300.95     1247.65     21.89 o 
   1   3  11     4232.72     4762.89     43.12 o 
   2   3  11     5133.98     5297.69     69.23 o 
   3   3  11      127.88      112.01     11.26 o 
   4   3  11      337.91      366.99     20.83 o 
   5   3  11        9.58        9.57      3.94 o 
   6   3  11        0.00       -0.56      3.38 o 
   7   3  11      237.96      225.15     19.70 o 
   8   3  11        1.42        7.50      3.10 o 
   9   3  11      327.96      305.88     16.51 o 
  10   3  11       14.96       49.81     24.20 o 
  11   3  11      171.07      189.67     11.14 o 
  12   3  11      113.23       99.88      5.39 o 
 -11   4  11       40.77       34.90      7.32 o 
 -10   4  11      106.48      127.77     14.63 o 
  -9   4  11      225.92      224.02     13.91 o 
  -8   4  11      173.00      152.13     11.70 o 
  -7   4  11      674.44      705.15     20.40 o 
  -6   4  11      846.74      833.60     38.84 o 
  -5   4  11       26.75       40.53      9.01 o 
  -4   4  11        1.71        2.81      4.50 o 
  -3   4  11      396.40      401.32     23.64 o 
  -2   4  11     1490.00     1615.45     30.03 o 
  -1   4  11      897.89      958.59     39.40 o 
   0   4  11      648.02      684.48     18.99 o 
   1   4  11      239.18      229.65     17.45 o 
   2   4  11      227.33      226.84     17.45 o 
   3   4  11       31.09       40.53      7.88 o 
   4   4  11      522.64      490.26     25.33 o 
   5   4  11       27.85       16.89      5.07 o 
   6   4  11     2496.15     2349.37     65.29 o 
   7   4  11       20.92       25.89      7.32 o 
   8   4  11     1638.88     1525.37     54.04 o 
   9   4  11      877.09      822.35     38.27 o 
  10   4  11       78.74       68.67     10.69 o 
  11   4  11       26.28       31.88      4.38 o 
 -11   5  11       11.93       11.26      3.38 o 
 -10   5  11      826.79      739.61     29.83 o 
  -9   5  11      322.29      324.21     22.51 o 
  -8   5  11      224.17      273.30     14.89 o 
  -7   5  11       24.27       18.86      4.78 o 
  -6   5  11      148.23      152.21      9.72 o 
  -5   5  11     1281.76     1331.45     34.82 o 
  -4   5  11       93.21      112.15      9.93 o 
  -3   5  11      240.33      218.39     18.57 o 
  -2   5  11      118.21      107.48      8.95 o 
  -1   5  11     1564.11     1605.29     48.97 o 
   0   5  11        0.19        3.38      2.81 o 
   1   5  11       26.30       31.52      7.88 o 
   2   5  11     1920.15     1818.06     55.16 o 
   3   5  11      621.74      646.17     33.77 o 
   4   5  11     3493.47     3366.72     42.74 o 
   5   5  11     1128.25     1125.42     31.41 o 
   6   5  11       18.50       21.95      6.75 o 
   7   5  11       26.02       37.71      9.01 o 
   8   5  11      403.32      369.40     18.08 o 
   9   5  11      100.82      125.38      9.35 o 
  10   5  11        8.20        4.50      3.94 o 
  -9   6  11        5.09       11.44      2.56 o 
  -8   6  11      441.89      427.70     20.41 o 
  -7   6  11      267.32      289.94     21.67 o 
  -6   6  11      474.89      475.62     29.27 o 
  -5   6  11      625.36      592.39     22.64 o 
  -4   6  11      157.20      173.47     12.72 o 
  -3   6  11        9.26       12.99      5.91 o 
  -2   6  11       22.18       29.64      3.87 o 
  -1   6  11        7.32        7.36      2.68 o 
   0   6  11       93.82      104.98     10.35 o 
   1   6  11      742.24      816.59     27.85 o 
   2   6  11      472.94      528.70     37.15 o 
   3   6  11      108.13      129.20     11.12 o 
   4   6  11     1276.68     1147.12     43.90 o 
   5   6  11      236.33      200.38     18.57 o 
   6   6  11       17.84        8.44      5.07 o 
   7   6  11       32.28       45.35      6.33 o 
   8   6  11       53.28       51.28      5.93 o 
   9   6  11        0.01        0.63      1.76 o 
  -8   7  11        0.35        2.25      2.25 o 
  -7   7  11        0.23       -1.69      3.38 o 
  -6   7  11       33.16       43.90      9.01 o 
  -5   7  11        1.81        7.88      5.63 o 
  -4   7  11        3.25        1.69      2.56 o 
  -3   7  11     2264.17     2260.07     44.37 o 
  -2   7  11        0.56       -0.03      2.27 o 
  -1   7  11     2398.85     2466.37     46.91 o 
   0   7  11      311.93      322.58     14.39 o 
   1   7  11      235.35      236.50     12.55 o 
   2   7  11      101.78       96.79      8.12 o 
   3   7  11       60.55       52.77      5.73 o 
   4   7  11       43.75       23.38      5.36 o 
   5   7  11      148.49      168.84     12.95 o 
   6   7  11       27.42       19.70      6.19 o 
   7   7  11       63.76       68.67      9.01 o 
   8   7  11      377.24      401.32     17.45 o 
  -6   8  11      129.06      122.14      9.57 o 
  -5   8  11      323.32      364.17     18.01 o 
  -4   8  11        0.01        3.38      3.38 o 
  -3   8  11       38.70       38.27      6.75 o 
  -2   8  11       16.60       21.82      4.54 o 
  -1   8  11       40.60       34.07      5.17 o 
   0   8  11       59.89       51.79      6.77 o 
   1   8  11      149.13      148.03     14.63 o 
   2   8  11        0.07        0.56      3.94 o 
   3   8  11       50.04       51.78      8.44 o 
   4   8  11       65.61       57.27     10.41 o 
   5   8  11        0.17        6.19      2.39 o 
 -12   0  12      298.08      310.70     20.26 o 
 -10   0  12     1009.01      933.23     41.09 o 
  -8   0  12       54.73       60.77      7.53 o 
  -6   0  12       95.55      121.02     12.38 o 
  -4   0  12     3426.23     3435.96     35.66 o 
  -2   0  12     4843.14     5046.01     31.77 o 
   0   0  12    20167.14    20108.21    134.81 o 
   2   0  12      148.93      166.78      8.11 o 
   4   0  12     3090.36     3350.74     53.47 o 
   6   0  12      209.88      223.46     16.89 o 
   8   0  12      867.79      955.75     39.40 o 
  10   0  12        0.11       -6.19      6.19 o 
  12   0  12      179.42      228.52     18.01 o 
 -13   1  12      251.22      272.99     15.20 o 
 -12   1  12        0.04        3.83      2.97 o 
 -11   1  12      475.74      484.60     19.63 o 
 -10   1  12      588.26      607.26     18.65 o 
  -9   1  12      136.60      143.37      9.05 o 
  -8   1  12       13.51       22.77      5.53 o 
  -7   1  12       65.13       75.29      5.87 o 
  -6   1  12       89.56       73.07      5.73 o 
  -5   1  12       95.58       86.81      5.51 o 
  -4   1  12     2888.49     3130.51     41.23 o 
  -3   1  12      355.65      337.45      8.37 o 
  -2   1  12      623.26      570.11     10.67 o 
  -1   1  12     2668.04     2771.17     19.13 o 
   0   1  12    20652.84    20301.36     95.79 o 
   1   1  12      933.35      932.23     12.14 o 
   2   1  12     3427.63     3553.49     32.33 o 
   3   1  12     3938.58     3930.76     49.81 o 
   4   1  12      118.23      121.89      7.29 o 
   5   1  12      763.34      829.33     20.59 o 
   6   1  12       58.98       62.10      6.75 o 
   7   1  12      170.63      152.79     10.50 o 
   8   1  12       98.74       98.99      8.95 o 
   9   1  12      340.91      398.62     19.63 o 
  10   1  12      106.41       87.50      9.55 o 
  11   1  12      209.30      225.36     13.91 o 
  12   1  12        0.85        2.25      4.22 o 
  13   1  12        3.51        9.81      3.66 o 
 -13   2  12       99.12       77.68      7.88 o 
 -12   2  12      708.62      741.86     30.39 o 
 -11   2  12       20.80       24.86      7.60 o 
 -10   2  12       35.63       37.96      7.13 o 
  -9   2  12      161.97      166.88     12.53 o 
  -8   2  12      189.05      246.66     11.91 o 
  -7   2  12      227.44      234.96     11.04 o 
  -6   2  12        8.82        6.57      2.97 o 
  -5   2  12     7387.23     8075.45    247.66 o 
  -4   2  12     1168.54     1102.51     31.52 o 
  -3   2  12       24.21       34.54      3.55 o 
  -2   2  12      201.19      197.27      6.78 o 
  -1   2  12      480.56      587.07     14.73 o 
   0   2  12      130.34      153.68      7.56 o 
   1   2  12       51.11       59.13      4.96 o 
   2   2  12       73.54       89.83      6.56 o 
   3   2  12      429.34      482.38     21.39 o 
   4   2  12       65.90       56.85      8.44 o 
   5   2  12       46.02       54.60      9.01 o 
   6   2  12      562.15      631.54     30.39 o 
   7   2  12       81.21       79.36     11.82 o 
   8   2  12      104.91       76.92      7.09 o 
   9   2  12       36.55       18.49      5.53 o 
  10   2  12      284.04      264.64     14.83 o 
  11   2  12      235.74      249.42     13.46 o 
  12   2  12       33.88       32.65      6.75 o 
 -12   3  12       72.56       82.18      9.01 o 
 -11   3  12      332.37      365.86     22.51 o 
 -10   3  12        5.57        3.67      3.64 o 
  -9   3  12      218.09      211.65     13.93 o 
  -8   3  12      865.13      877.72     23.18 o 
  -7   3  12      490.89      408.81     23.92 o 
  -6   3  12       85.34       58.64      7.32 o 
  -5   3  12      190.09      188.34     11.52 o 
  -4   3  12     1338.92     1293.91     28.01 o 
  -3   3  12      745.90      794.93     16.49 o 
  -2   3  12     1595.07     1718.93     19.41 o 
  -1   3  12     2182.59     2602.04     35.18 o 
   0   3  12       41.41       51.32      4.78 o 
   1   3  12     2295.45     2302.97     31.20 o 
   2   3  12     1011.11     1024.42     31.52 o 
   3   3  12      511.28      592.14     25.33 o 
   4   3  12       14.48       41.65      7.32 o 
   5   3  12      637.55      569.62     28.14 o 
   6   3  12      549.16      562.87     29.83 o 
   7   3  12     1168.86     1169.80     31.43 o 
   8   3  12     2150.76     2019.29     40.66 o 
   9   3  12     5275.28     4978.88     65.27 o 
  10   3  12      949.51      916.60     26.67 o 
  11   3  12       67.26       52.69      5.93 o 
  12   3  12      309.01      261.92     10.97 o 
 -11   4  12       28.67       20.22      3.77 o 
 -10   4  12      144.68      131.15     14.63 o 
  -9   4  12     1608.41     1554.77     46.72 o 
  -8   4  12       94.19       65.77     10.98 o 
  -7   4  12     1535.89     1407.53     28.84 o 
  -6   4  12      659.24      638.19     22.44 o 
  -5   4  12      313.12      341.10     24.20 o 
  -4   4  12      117.43      119.33     13.51 o 
  -3   4  12       91.42       61.92      9.57 o 
  -2   4  12     1348.34     1337.27     47.00 o 
  -1   4  12     1644.53     1678.75     30.64 o 
   0   4  12      346.15      359.11     14.09 o 
   1   4  12     1199.21     1316.54     41.65 o 
   2   4  12        0.42        3.38      3.94 o 
   3   4  12        0.04        0.56      3.38 o 
   4   4  12      135.14      124.96     12.95 o 
   5   4  12     1228.78     1138.68     41.09 o 
   6   4  12       19.99       15.76      6.19 o 
   7   4  12     1060.00     1125.17     46.16 o 
   8   4  12     1333.25     1448.82     52.35 o 
   9   4  12      305.85      330.97     23.64 o 
  10   4  12        1.65       -0.56      3.94 o 
  11   4  12       40.16       44.40      4.78 o 
 -11   5  12       16.09        9.57      2.81 o 
 -10   5  12      532.08      564.55     25.89 o 
  -9   5  12      575.67      579.19     29.27 o 
  -8   5  12       17.67       14.96      4.16 o 
  -7   5  12      349.23      364.25     17.71 o 
  -6   5  12      278.18      264.99     15.76 o 
  -5   5  12      539.79      527.96     22.09 o 
  -4   5  12       86.95       79.44      9.29 o 
  -3   5  12     1682.04     1733.06     52.35 o 
  -2   5  12     3533.19     3864.76     52.13 o 
  -1   5  12      121.91      114.26     12.95 o 
   0   5  12       16.34       10.69      4.50 o 
   1   5  12        5.09        2.81      3.38 o 
   2   5  12        0.13       -2.81      3.94 o 
   3   5  12      110.90      100.75     14.07 o 
   4   5  12      321.66      297.76     22.51 o 
   5   5  12     2555.71     2473.24     46.73 o 
   6   5  12       21.23       29.83      8.44 o 
   7   5  12      292.53      235.28     21.39 o 
   8   5  12      240.84      235.94     14.31 o 
   9   5  12        9.11        9.60      3.77 o 
  10   5  12       48.65       41.09      7.32 o 
  -9   6  12        1.43        1.13      2.81 o 
  -8   6  12      111.19      121.49      7.04 o 
  -7   6  12      349.72      374.27     13.49 o 
  -6   6  12        5.59        6.57      5.63 o 
  -5   6  12     1083.17     1024.06     29.83 o 
  -4   6  12        3.44        2.74      3.11 o 
  -3   6  12      137.96      126.14     11.14 o 
  -2   6  12      298.91      320.16     12.01 o 
  -1   6  12       11.47       15.49      2.98 o 
   0   6  12        0.13        3.22      7.04 o 
   1   6  12        5.49        9.36      3.64 o 
   2   6  12        0.79       -1.21      3.92 o 
   3   6  12      639.91      598.41     30.68 o 
   4   6  12     1336.78     1237.18     45.59 o 
   5   6  12     1278.45     1143.18     44.47 o 
   6   6  12        4.05        0.00      3.38 o 
   7   6  12      117.02      113.25      9.13 o 
   8   6  12        1.83        2.29      2.39 o 
   9   6  12      125.40      123.80      7.36 o 
  -8   7  12       35.26       41.65      5.63 o 
  -7   7  12       33.65       32.65      6.75 o 
  -6   7  12       44.02       46.72      8.44 o 
  -5   7  12      384.66      386.13     24.77 o 
  -4   7  12       82.57       68.87     13.23 o 
  -3   7  12       79.83       86.55      9.85 o 
  -2   7  12      497.79      507.16     14.68 o 
  -1   7  12      837.41      859.30     19.64 o 
   0   7  12       20.87       16.33      4.38 o 
   1   7  12      405.61      455.66     17.00 o 
   2   7  12       18.66       20.25      4.43 o 
   3   7  12       60.66       70.29      6.50 o 
   4   7  12       73.05       42.79      6.37 o 
   5   7  12       96.14       94.52      6.68 o 
   6   7  12      133.87      142.97     14.07 o 
   7   7  12        6.58        4.50      3.94 o 
   8   7  12      111.68       88.93      8.44 o 
  -5   8  12      151.08      140.15     11.26 o 
  -4   8  12        0.46        0.00      2.81 o 
  -3   8  12       18.91       11.82      3.94 o 
  -2   8  12       25.68       21.99      7.60 o 
  -1   8  12       27.30       37.15      7.32 o 
   0   8  12       90.60       84.99     11.26 o 
   1   8  12        3.04       -1.69      3.94 o 
   2   8  12        0.00       -1.13      4.50 o 
   3   8  12      381.80      363.61     20.83 o 
   4   8  12       33.13       35.54      4.38 o 
   5   8  12      341.27      329.84     15.76 o 
 -13   0  13      416.31      383.87     16.32 o 
 -11   0  13      451.72      453.56     19.70 o 
  -9   0  13     1138.89     1182.58     45.59 o 
  -7   0  13      587.90      512.21     27.58 o 
  -5   0  13     1561.03     1522.99     26.44 o 
  -3   0  13    22393.75    23425.81    122.71 o 
  -1   0  13       78.59       96.81      7.88 o 
   1   0  13        0.67        1.06      1.58 o 
   3   0  13        1.50       10.69      3.94 o 
   5   0  13        1.18       -2.81      2.81 o 
   7   0  13     4161.86     4354.33     80.49 o 
   9   0  13       32.74       40.53     10.13 o 
  11   0  13      350.85      415.96     27.02 o 
  13   0  13       21.13        9.01      3.38 o 
 -13   1  13       22.25       20.83      5.07 o 
 -12   1  13       89.29       84.90      7.16 o 
 -11   1  13      120.21      125.90     10.69 o 
 -10   1  13      129.37      125.24      8.65 o 
  -9   1  13      136.88      164.08      9.74 o 
  -8   1  13     3241.16     3117.49     52.91 o 
  -7   1  13      399.04      391.63     13.44 o 
  -6   1  13        1.88        1.66      1.98 o 
  -5   1  13     1525.55     1597.63     23.43 o 
  -4   1  13      411.25      462.67     11.57 o 
  -3   1  13     1596.69     1635.02     20.15 o 
  -2   1  13      774.83      826.72     12.32 o 
  -1   1  13     2824.08     2893.91     30.99 o 
   0   1  13     5889.89     5606.22     33.43 o 
   1   1  13     1446.51     1484.01     32.98 o 
   2   1  13     2326.35     2268.27     32.52 o 
   3   1  13      773.05      846.43     17.55 o 
   4   1  13      175.32      198.31      9.70 o 
   5   1  13        7.20        1.69      2.16 o 
   6   1  13     1151.85     1228.26     27.96 o 
   7   1  13       77.58       63.09      7.16 o 
   8   1  13      495.63      438.88     19.70 o 
   9   1  13      159.22      124.56      9.30 o 
  10   1  13      656.42      615.24     24.06 o 
  11   1  13      253.15      255.66     14.71 o 
  12   1  13       20.52       37.39      5.36 o 
  13   1  13        0.04        5.07      2.81 o 
 -12   2  13      178.86      194.75     15.76 o 
 -11   2  13        3.00        3.29      3.64 o 
 -10   2  13     1259.89     1279.33     33.77 o 
  -9   2  13      661.98      630.23     33.49 o 
  -8   2  13      741.32      728.40     20.25 o 
  -7   2  13      137.26      115.48      7.90 o 
  -6   2  13     1155.23     1302.91     30.68 o 
  -5   2  13     1754.90     1858.82     51.78 o 
  -4   2  13        9.71       12.53      2.79 o 
  -3   2  13      101.96       98.06      5.73 o 
  -2   2  13       17.91       14.37      2.32 o 
  -1   2  13     2782.41     2773.43     33.23 o 
   0   2  13    23984.78    23689.44    157.60 o 
   1   2  13     2837.78     3030.47     49.53 o 
   2   2  13      676.95      767.19     26.45 o 
   3   2  13       13.32        8.44      3.94 o 
   4   2  13      401.54      394.01     21.39 o 
   5   2  13      339.19      323.65     20.83 o 
   6   2  13       19.29       36.59      7.88 o 
   7   2  13        0.25       -4.50      4.50 o 
   8   2  13     1072.08     1016.50     24.28 o 
   9   2  13      283.80      285.90     16.91 o 
  10   2  13      304.97      266.31     15.06 o 
  11   2  13      667.55      626.02     23.08 o 
  12   2  13       12.07        8.44      3.94 o 
 -12   3  13       30.64       30.00      3.77 o 
 -11   3  13      311.83      318.58     20.83 o 
 -10   3  13       34.84       42.24      6.37 o 
  -9   3  13       14.30       20.51      4.96 o 
  -8   3  13      134.64      137.35      9.31 o 
  -7   3  13      267.69      238.98     12.02 o 
  -6   3  13       63.60       52.96      6.96 o 
  -5   3  13      256.01      274.28     14.31 o 
  -4   3  13      227.23      208.52     11.52 o 
  -3   3  13     1523.54     1508.25     33.91 o 
  -2   3  13      786.52      883.06     17.14 o 
  -1   3  13      422.51      381.22     10.93 o 
   0   3  13     3708.04     3751.70     41.19 o 
   1   3  13      773.23      709.21     25.89 o 
   2   3  13     2276.12     2176.60     47.28 o 
   3   3  13     2432.53     2461.98     52.91 o 
   4   3  13      108.28      124.39     12.95 o 
   5   3  13       35.35       58.54      9.57 o 
   6   3  13        4.09       -2.25      4.50 o 
   7   3  13      391.95      361.77     17.71 o 
   8   3  13     1130.87     1001.66     24.44 o 
   9   3  13      146.71      140.12     11.74 o 
  10   3  13        1.07       -2.25      5.07 o 
  11   3  13        5.02        4.78      2.79 o 
  12   3  13       46.82       59.61      4.87 o 
 -11   4  13        9.41       16.48      3.11 o 
 -10   4  13      138.55      156.48     15.76 o 
  -9   4  13     1175.68     1142.62     45.03 o 
  -8   4  13      385.28      387.26     18.43 o 
  -7   4  13      336.82      326.08     13.94 o 
  -6   4  13      111.96       95.85      8.53 o 
  -5   4  13      259.72      244.28     20.83 o 
  -4   4  13       30.69       30.96      7.88 o 
  -3   4  13       36.52       16.89      5.07 o 
  -2   4  13      162.26      135.14      9.13 o 
  -1   4  13       47.34       43.04      5.57 o 
   0   4  13        7.12        3.53      2.16 o 
   1   4  13        0.62        5.07      4.50 o 
   2   4  13     1376.69     1367.46     29.49 o 
   3   4  13     2041.13     1951.46     49.53 o 
   4   4  13      659.03      673.19     30.39 o 
   5   4  13     1432.36     1284.46     44.47 o 
   6   4  13     1375.27     1317.11     49.53 o 
   7   4  13      485.43      471.68     29.83 o 
   8   4  13       14.40       12.38      7.32 o 
   9   4  13      356.24      396.26     25.89 o 
  10   4  13       15.49       25.89      7.88 o 
  11   4  13       30.38       26.97      3.77 o 
 -10   5  13      109.55       99.64      7.96 o 
  -9   5  13       52.96       37.71      7.88 o 
  -8   5  13       32.99       17.48     10.13 o 
  -7   5  13      235.56      254.99     16.04 o 
  -6   5  13      698.80      639.62     23.87 o 
  -5   5  13     1088.47     1034.24     32.98 o 
  -4   5  13     1499.07     1426.39     28.69 o 
  -3   5  13       35.20       34.90      8.44 o 
  -2   5  13      664.58      680.50     31.52 o 
  -1   5  13       44.97       63.60     10.13 o 
   0   5  13      163.41      139.03     14.63 o 
   1   5  13       56.42       45.03      9.01 o 
   2   5  13      621.31      628.72     33.21 o 
   3   5  13      703.16      686.70     34.90 o 
   4   5  13      207.80      194.19     19.14 o 
   5   5  13     3824.86     3540.99     81.62 o 
   6   5  13        1.22        1.13      3.94 o 
   7   5  13      617.10      579.75     33.21 o 
   8   5  13       15.44        7.88      5.07 o 
   9   5  13      297.84      279.18     19.70 o 
  10   5  13        0.48       10.13      5.07 o 
  -9   6  13        7.51        6.47      2.29 o 
  -8   6  13      327.85      342.88     11.59 o 
  -7   6  13      190.47      199.42     12.24 o 
  -6   6  13      606.67      604.11     22.46 o 
  -5   6  13      748.61      768.89     37.71 o 
  -4   6  13        5.60        0.13      3.52 o 
  -3   6  13      404.08      370.71     18.90 o 
  -2   6  13       70.64       65.83      5.83 o 
  -1   6  13      821.95      820.53     19.41 o 
   0   6  13      241.01      263.46     16.30 o 
   1   6  13       87.31       87.47      9.53 o 
   2   6  13     1974.36     1907.27     42.38 o 
   3   6  13     1131.73     1060.72     30.98 o 
   4   6  13        5.20       -4.50      5.07 o 
   5   6  13       26.04       28.71      7.88 o 
   6   6  13      619.23      606.77     32.08 o 
   7   6  13       51.24       42.96      5.76 o 
   8   6  13       51.36       63.16      7.88 o 
   9   6  13        2.82        1.06      1.76 o 
  -7   7  13        6.69        7.32      3.94 o 
  -6   7  13      251.38      253.29     18.57 o 
  -5   7  13       69.94       66.98     10.69 o 
  -4   7  13      137.81      144.34     10.54 o 
  -3   7  13      438.88      446.53     19.50 o 
  -2   7  13      377.63      415.14     13.25 o 
  -1   7  13      316.57      327.74     12.04 o 
   0   7  13       53.02       49.21      6.06 o 
   1   7  13      613.44      611.32     19.49 o 
   2   7  13      219.56      227.85     14.31 o 
   3   7  13       63.76       50.77      5.47 o 
   4   7  13       33.87       43.60      6.16 o 
   5   7  13       83.74       96.33      6.68 o 
   6   7  13       81.89       94.77      7.53 o 
   7   7  13      107.36       91.18     10.13 o 
  -5   8  13      142.95      164.92     11.82 o 
  -4   8  13       10.03       12.38      4.50 o 
  -3   8  13        5.29       18.01      5.07 o 
  -2   8  13       22.44       24.71      4.16 o 
  -1   8  13       72.75       70.70      6.96 o 
   0   8  13      725.21      764.93     32.08 o 
   1   8  13       95.58       70.92     10.13 o 
   2   8  13        2.75        1.13      3.38 o 
   3   8  13       11.35       15.76      5.07 o 
   4   8  13       19.41       17.48      3.37 o 
 -12   0  14      507.85      511.65     24.77 o 
 -10   0  14      960.66      929.29     40.53 o 
  -8   0  14      607.29      539.79     29.83 o 
  -6   0  14     6147.85     5797.52     86.12 o 
  -4   0  14     1971.27     2041.95     28.92 o 
  -2   0  14     5227.88     5416.30     66.42 o 
   0   0  14    21208.57    21689.20    105.82 o 
   2   0  14     2255.54     2249.21     39.40 o 
   4   0  14        8.45       28.71      5.63 o 
   6   0  14     1602.33     1803.99     48.97 o 
   8   0  14      486.89      500.08     21.29 o 
  10   0  14      116.57       89.50     13.51 o 
  12   0  14      559.41      662.49     28.71 o 
 -13   1  14       37.71       43.34      6.19 o 
 -12   1  14      209.19      188.47     10.50 o 
 -11   1  14       14.89       11.58      3.77 o 
 -10   1  14       90.29       91.82      9.45 o 
  -9   1  14     2441.28     2411.39     32.08 o 
  -8   1  14      830.40      809.91     23.60 o 
  -7   1  14      229.39      243.13     10.81 o 
  -6   1  14     1186.79     1216.29     22.36 o 
  -5   1  14       51.39       66.98      4.98 o 
  -4   1  14      931.89     1067.98     20.11 o 
  -3   1  14      847.89      886.70     16.28 o 
  -2   1  14     6967.12     7128.30     37.09 o 
  -1   1  14     3555.14     3834.86     28.37 o 
   0   1  14        8.03        5.71      1.41 o 
   1   1  14      432.72      473.52      9.50 o 
   2   1  14     1104.12     1113.66     22.23 o 
   3   1  14        6.79        8.43      4.78 o 
   4   1  14      266.87      280.13     11.30 o 
   5   1  14      107.96      128.80      8.73 o 
   6   1  14      372.76      353.88     15.29 o 
   7   1  14      566.62      641.38     22.02 o 
   8   1  14     1253.64     1153.80     26.41 o 
   9   1  14      887.70      829.88     23.14 o 
  10   1  14      203.91      208.18     14.09 o 
  11   1  14      300.20      305.61     15.91 o 
  12   1  14       71.21       69.93      6.56 o 
 -12   2  14       46.50       54.60      8.44 o 
 -11   2  14      552.89      588.76     28.14 o 
 -10   2  14      365.61      336.82     17.50 o 
  -9   2  14        3.33        4.63      3.52 o 
  -8   2  14       73.28       76.62      6.77 o 
  -7   2  14      123.53      145.18      8.98 o 
  -6   2  14       14.80       16.04      3.98 o 
  -5   2  14      277.83      252.96     22.80 o 
  -4   2  14      322.55      330.70     13.91 o 
  -3   2  14     1720.36     1698.08     27.18 o 
  -2   2  14      431.85      413.38     13.91 o 
  -1   2  14      230.48      212.50      9.55 o 
   0   2  14       31.58       29.81      5.63 o 
   1   2  14      599.45      592.14     23.08 o 
   2   2  14     3808.03     4090.91     61.92 o 
   3   2  14      384.16      380.50     20.26 o 
   4   2  14      276.63      280.31     18.57 o 
   5   2  14     1565.09     1652.57     47.28 o 
   6   2  14     1044.69     1081.07     29.05 o 
   7   2  14       34.13       38.27      8.44 o 
   8   2  14        5.33       -0.65      3.77 o 
   9   2  14      420.99      340.89     18.50 o 
  10   2  14      184.36      148.03     16.89 o 
  11   2  14       40.08       38.37      5.52 o 
  12   2  14       43.92       44.47      7.32 o 
 -12   3  14      223.31      193.63     12.95 o 
 -11   3  14       55.48       56.85      6.56 o 
 -10   3  14      215.42      218.81     13.73 o 
  -9   3  14      162.27      145.68     11.74 o 
  -8   3  14      366.41      364.26     15.04 o 
  -7   3  14        6.09        0.56      2.79 o 
  -6   3  14     1086.71     1110.38     36.59 o 
  -5   3  14      381.92      408.41     23.08 o 
  -4   3  14       16.51       12.31      6.19 o 
  -3   3  14     1161.57     1187.68     21.08 o 
  -2   3  14      287.75      293.13      8.45 o 
  -1   3  14        7.16       24.76      3.10 o 
   0   3  14     1316.76     1296.95     25.07 o 
   1   3  14     5641.36     5832.98     77.11 o 
   2   3  14     1925.02     2039.83     47.28 o 
   3   3  14      620.14      615.78     27.02 o 
   4   3  14     1310.63     1408.29     43.90 o 
   5   3  14       25.24       24.20      6.75 o 
   6   3  14     1659.59     1642.44     52.35 o 
   7   3  14     1982.02     1840.68     32.47 o 
   8   3  14      233.53      220.87     11.79 o 
   9   3  14      124.09      112.25     10.14 o 
  10   3  14      137.85      140.15     14.63 o 
  11   3  14       48.88       35.97      4.96 o 
  12   3  14        2.41        1.69      2.81 o 
 -11   4  14        5.78       15.02      3.11 o 
 -10   4  14        0.04        3.10      2.79 o 
  -9   4  14      118.33      107.51     14.07 o 
  -8   4  14     1259.73     1185.96     47.28 o 
  -7   4  14      110.31      100.51      8.08 o 
  -6   4  14      692.66      675.83     19.82 o 
  -5   4  14        0.16       -3.94      5.63 o 
  -4   4  14      219.70      207.13     18.57 o 
  -3   4  14      112.65       97.94     12.38 o 
  -2   4  14       79.46      127.21     13.51 o 
  -1   4  14     2483.21     2539.37     39.20 o 
   0   4  14      468.30      470.38     22.80 o 
   1   4  14       41.90       56.85      9.57 o 
   2   4  14       66.26       54.31      6.22 o 
   3   4  14     2278.54     2249.21     54.04 o 
   4   4  14      681.76      739.04     32.65 o 
   5   4  14      648.13      615.78     30.96 o 
   6   4  14     2545.01     2548.09     69.80 o 
   7   4  14      354.63      323.09     24.77 o 
   8   4  14       15.19       21.76      5.36 o 
   9   4  14      746.74      897.77     38.27 o 
  10   4  14      327.60      351.23     21.95 o 
  11   4  14      190.51      176.50      8.73 o 
 -10   5  14        6.82        9.01      4.50 o 
  -9   5  14       35.08       39.96      7.88 o 
  -8   5  14      335.33      370.08     16.66 o 
  -7   5  14     1092.58     1173.24     47.84 o 
  -6   5  14       16.21       16.66      4.87 o 
  -5   5  14     1107.94     1110.30     25.59 o 
  -4   5  14      640.14      589.17     18.61 o 
  -3   5  14      381.55      382.33     17.73 o 
  -2   5  14       15.58       18.57      6.19 o 
  -1   5  14      187.92      193.06     17.45 o 
   0   5  14       16.09        7.32      3.38 o 
   1   5  14      388.67      349.54     24.20 o 
   2   5  14      634.80      627.03     33.21 o 
   3   5  14      197.70      166.57     12.32 o 
   4   5  14        2.17       11.26      5.63 o 
   5   5  14       44.42       44.47     10.69 o 
   6   5  14     1053.42     1051.43     44.47 o 
   7   5  14        1.27       -0.56      5.07 o 
   8   5  14        0.00       -1.69      6.19 o 
   9   5  14      180.21      167.73     15.20 o 
  10   5  14      924.81      855.56     28.14 o 
  -9   6  14       74.46       77.38      5.53 o 
  -8   6  14      306.95      311.53     13.51 o 
  -7   6  14       65.61       71.00      6.06 o 
  -6   6  14      683.96      688.64     23.68 o 
  -5   6  14       94.19       85.77      8.73 o 
  -4   6  14      598.79      567.73     21.88 o 
  -3   6  14       67.40       86.25      9.53 o 
  -2   6  14     3063.98     3016.75     48.10 o 
  -1   6  14     1576.22     1498.67     30.45 o 
   0   6  14        0.23        1.21      3.03 o 
   1   6  14     1082.54     1020.48     31.44 o 
   2   6  14      160.68      143.30     13.79 o 
   3   6  14     2263.70     2065.73     60.23 o 
   4   6  14       13.05       14.07      6.75 o 
   5   6  14      139.69      113.14     14.07 o 
   6   6  14       31.91       39.40      8.44 o 
   7   6  14       17.33       24.67      4.73 o 
   8   6  14        0.56       -0.31      2.16 o 
   9   6  14      106.29       85.54      5.76 o 
  -7   7  14      195.16      194.75     14.07 o 
  -6   7  14      137.96      147.47     14.07 o 
  -5   7  14      381.83      394.01     24.20 o 
  -4   7  14      262.03      263.78     14.31 o 
  -3   7  14      841.33      838.83     26.47 o 
  -2   7  14       18.08       16.54      3.27 o 
  -1   7  14      168.97      164.23     10.89 o 
   0   7  14        0.02       -0.56      2.92 o 
   1   7  14      927.05      949.80     24.26 o 
   2   7  14       80.04       90.28      9.15 o 
   3   7  14       94.72       69.25     10.69 o 
   4   7  14        7.15        3.94      5.63 o 
   5   7  14        4.78        8.74      2.20 o 
   6   7  14      134.25      126.83      8.49 o 
   7   7  14       14.86       17.45      4.50 o 
  -5   8  14       24.58       31.52      5.63 o 
  -4   8  14       44.61       54.04      7.32 o 
  -3   8  14       83.86       77.68      9.01 o 
  -2   8  14      911.17      886.96     21.09 o 
  -1   8  14       13.47        7.47      2.97 o 
   0   8  14       11.54        6.51      3.11 o 
   1   8  14      574.02      582.00     27.58 o 
   2   8  14      170.53      185.75     15.20 o 
   3   8  14      201.94      186.87     14.63 o 
   4   8  14      247.32      235.66      9.85 o 
 -11   0  15       34.21       28.71      7.88 o 
  -9   0  15     2507.92     2504.19     66.98 o 
  -7   0  15       97.06      107.51     13.51 o 
  -5   0  15     2934.18     2619.18     37.71 o 
  -3   0  15     6638.37     6868.22     43.35 o 
  -1   0  15      824.14      897.77     25.33 o 
   1   0  15       30.75       49.19      3.78 o 
   3   0  15      193.95      253.85     14.63 o 
   5   0  15       85.73      127.21     12.38 o 
   7   0  15      744.92      673.19     32.65 o 
   9   0  15      152.36      157.60     18.01 o 
  11   0  15       69.56       50.10     10.13 o 
 -13   1  15     1040.21     1025.54     26.45 o 
 -12   1  15       28.85       24.96      6.75 o 
 -11   1  15      214.22      218.90     13.12 o 
 -10   1  15      944.10      923.47     39.68 o 
  -9   1  15       48.50       55.23      6.13 o 
  -8   1  15      120.71      116.10      8.08 o 
  -7   1  15      207.98      209.87     12.49 o 
  -6   1  15      247.39      224.01      9.83 o 
  -5   1  15       11.32        0.27      2.04 o 
  -4   1  15       24.22       21.76      2.89 o 
  -3   1  15       43.23       49.34      3.57 o 
  -2   1  15     1705.77     1779.19     19.07 o 
  -1   1  15       78.12       78.42      4.63 o 
   0   1  15      545.24      515.40     11.54 o 
   1   1  15      181.76      164.32      8.88 o 
   2   1  15      155.08      141.13      7.29 o 
   3   1  15     4398.16     4506.86     77.68 o 
   4   1  15       43.45       33.12      4.16 o 
   5   1  15       25.64       32.36      4.00 o 
   6   1  15       15.77       21.60     11.54 o 
   7   1  15      109.69      102.92      9.13 o 
   8   1  15       88.36       80.39      7.33 o 
   9   1  15       20.00        7.53      3.23 o 
  10   1  15       54.83       44.28      6.37 o 
  11   1  15      158.95      159.84     11.34 o 
  12   1  15       25.90       23.32      4.56 o 
 -12   2  15      270.39      289.31     18.01 o 
 -11   2  15      139.98      146.35     15.76 o 
 -10   2  15        0.21       -5.07      5.07 o 
  -9   2  15      530.60      506.99     21.88 o 
  -8   2  15      155.01      115.52      8.32 o 
  -7   2  15       54.95       43.74      5.04 o 
  -6   2  15      428.24      435.74     28.71 o 
  -5   2  15      591.42      521.84     18.90 o 
  -4   2  15       47.25       25.90      4.38 o 
  -3   2  15       10.66        1.06      1.71 o 
  -2   2  15     2494.65     2674.29     41.93 o 
  -1   2  15     5833.12     6003.07    112.57 o 
   0   2  15      593.77      542.31     15.72 o 
   1   2  15      476.56      375.43     19.14 o 
   2   2  15       33.88       50.66      7.88 o 
   3   2  15      102.75      169.42     14.07 o 
   4   2  15      217.68      225.15     17.45 o 
   5   2  15      119.32      124.39     14.07 o 
   6   2  15        1.28        3.38      3.38 o 
   7   2  15       76.14       84.99     12.38 o 
   8   2  15      106.05       66.65      8.36 o 
   9   2  15      176.74      197.50     14.31 o 
  10   2  15       33.92       31.52      8.44 o 
  11   2  15       96.85       82.63     14.07 o 
  12   2  15       17.11       11.82      3.94 o 
 -12   3  15       47.16       38.84      6.19 o 
 -11   3  15        0.19        2.25      3.94 o 
 -10   3  15       76.85       80.49     11.82 o 
  -9   3  15      301.94      263.71     15.92 o 
  -8   3  15     1299.11     1191.23     33.43 o 
  -7   3  15       38.53       33.47      5.76 o 
  -6   3  15      111.62      123.09     10.33 o 
  -5   3  15       10.60       42.27     22.23 o 
  -4   3  15      758.16      715.90     23.92 o 
  -3   3  15     2043.32     1889.91     27.34 o 
  -2   3  15      283.17      292.93     10.50 o 
  -1   3  15      213.78      249.92      9.19 o 
   0   3  15      582.69      565.42     18.01 o 
   1   3  15     4737.04     4893.56     73.17 o 
   2   3  15      363.12      446.35     23.08 o 
   3   3  15      418.52      483.50     24.77 o 
   4   3  15      665.08      638.85     30.39 o 
   5   3  15      245.28      258.92     20.26 o 
   6   3  15     1471.82     1503.98     50.66 o 
   7   3  15       39.30       28.81      4.74 o 
   8   3  15       25.72       22.62      4.20 o 
   9   3  15     1640.26     1724.43     31.26 o 
  10   3  15      579.57      566.24     28.71 o 
  11   3  15       38.39       28.99      4.38 o 
  12   3  15      182.37      200.38     11.82 o 
 -11   4  15       81.54       85.60      9.29 o 
 -10   4  15      167.97      155.60     10.10 o 
  -9   4  15      558.92      535.29     30.39 o 
  -8   4  15     1344.43     1246.75     48.41 o 
  -7   4  15       32.85       43.95      7.32 o 
  -6   4  15       93.86      101.71      9.99 o 
  -5   4  15        1.12       -1.13      5.07 o 
  -4   4  15      196.71      193.63     18.01 o 
  -3   4  15     1020.64      961.38     38.27 o 
  -2   4  15      442.68      427.22     24.20 o 
  -1   4  15      858.67      913.15     23.88 o 
   0   4  15       32.47       48.41      5.76 o 
   1   4  15     1776.72     1904.67     44.47 o 
   2   4  15      715.29      718.22     30.39 o 
   3   4  15      580.51      616.34     29.27 o 
   4   4  15      578.39      615.78     30.39 o 
   5   4  15      469.17      488.85     20.65 o 
   6   4  15      673.87      689.51     36.59 o 
   7   4  15     1225.93     1239.27     33.59 o 
   8   4  15      530.86      477.60     20.54 o 
   9   4  15      156.68      182.37     17.45 o 
  10   4  15       43.39       31.52      6.75 o 
  11   4  15        1.68        0.06      3.10 o 
 -10   5  15       52.47       80.49      9.57 o 
  -9   5  15        2.22        8.15      3.23 o 
  -8   5  15      432.16      401.14     17.28 o 
  -7   5  15      248.59      259.60     15.11 o 
  -6   5  15      118.04      106.37      9.95 o 
  -5   5  15       22.70       21.49      4.49 o 
  -4   5  15      344.48      312.08     11.79 o 
  -3   5  15        2.05        3.17      3.90 o 
  -2   5  15     3813.24     3709.29     75.42 o 
  -1   5  15       19.35       27.02      7.88 o 
   0   5  15       36.23       38.27      8.44 o 
   1   5  15      236.08      234.72     20.26 o 
   2   5  15      877.69      885.39     39.96 o 
   3   5  15     1433.00     1414.48     49.53 o 
   4   5  15      162.94      168.86     18.01 o 
   5   5  15      118.53      104.13     14.63 o 
   6   5  15        2.93       16.32      7.32 o 
   7   5  15     1031.67     1130.80     45.59 o 
   8   5  15      884.32      930.42     38.84 o 
   9   5  15      226.07      224.02     16.89 o 
  10   5  15       38.24       33.77      6.19 o 
  -9   6  15        8.38       10.69      3.38 o 
  -8   6  15      257.04      269.05     11.01 o 
  -7   6  15       10.91       11.63      3.38 o 
  -6   6  15       74.96       82.99      8.55 o 
  -5   6  15       60.30       87.53      9.01 o 
  -4   6  15      288.89      260.80     12.32 o 
  -3   6  15      237.61      229.63     14.89 o 
  -2   6  15        4.04        2.23      2.45 o 
  -1   6  15       72.92       72.64      7.13 o 
   0   6  15      586.88      577.97     22.58 o 
   1   6  15        6.91       14.89      5.63 o 
   2   6  15      456.28      471.77     21.48 o 
   3   6  15       17.43       32.37      5.97 o 
   4   6  15       48.61       55.16     10.13 o 
   5   6  15        5.70        4.50      5.63 o 
   6   6  15      122.70       99.63     12.95 o 
   7   6  15        8.73        6.19      3.94 o 
   8   6  15       85.67       82.99     10.41 o 
   9   6  15        3.44        4.20      3.38 o 
  -7   7  15      138.11      149.72     11.82 o 
  -6   7  15      264.49      302.82     19.14 o 
  -5   7  15       86.91       75.42     10.69 o 
  -4   7  15       99.69       99.79      9.13 o 
  -3   7  15      642.71      643.25     23.64 o 
  -2   7  15      125.78      115.09      8.07 o 
  -1   7  15        5.54        6.02      2.18 o 
   0   7  15       36.66       38.20      5.30 o 
   1   7  15      533.46      549.13     22.48 o 
   2   7  15      339.97      394.29     18.48 o 
   3   7  15      288.81      271.83     14.83 o 
   4   7  15      234.13      206.57     18.01 o 
   5   7  15      140.29      107.77      8.29 o 
   6   7  15      198.43      187.60     15.20 o 
   7   7  15       31.65       20.83      4.50 o 
  -5   8  15      324.93      372.05     16.32 o 
  -4   8  15        7.87        2.25      2.81 o 
  -3   8  15       34.09       25.33      5.07 o 
  -2   8  15        1.07        3.75      4.78 o 
  -1   8  15       21.43       16.84      3.64 o 
   0   8  15        4.68        0.28      2.39 o 
   1   8  15       20.70       25.33      6.19 o 
   2   8  15      391.13      374.31     21.39 o 
   3   8  15       13.62       28.71      6.19 o 
   4   8  15      172.90      189.12     12.95 o 
 -12   0  16      683.42      644.48     27.02 o 
 -10   0  16      785.31      790.83     38.27 o 
  -8   0  16      132.55      132.27     15.76 o 
  -6   0  16      108.80      139.03     14.07 o 
  -4   0  16    12152.47    11820.77     74.00 o 
  -2   0  16        0.00       -2.39      2.39 o 
   0   0  16       57.43       44.47      6.19 o 
   2   0  16      184.55      178.99     12.38 o 
   4   0  16     5337.59     5503.70     74.30 o 
   6   0  16      325.77      391.19     23.08 o 
   8   0  16     1756.63     1967.89     42.58 o 
  10   0  16     3752.53     3800.47     84.43 o 
  12   0  16      426.56      456.48     23.08 o 
 -12   1  16      421.85      408.80     21.67 o 
 -11   1  16      512.28      501.34     23.64 o 
 -10   1  16      403.96      401.57     30.96 o 
  -9   1  16      167.90      150.40      9.71 o 
  -8   1  16      278.15      236.67     11.80 o 
  -7   1  16       18.88       21.95      6.75 o 
  -6   1  16      131.74      164.24      8.53 o 
  -5   1  16       35.29       34.45      3.95 o 
  -4   1  16      884.83     1003.94     18.47 o 
  -3   1  16     6747.72     6884.66     51.93 o 
  -2   1  16     2066.08     2217.13     24.80 o 
  -1   1  16      478.49      497.41     11.39 o 
   0   1  16      693.74      690.53     13.86 o 
   1   1  16       36.13       36.33      3.46 o 
   2   1  16      605.60      651.42     17.45 o 
   3   1  16     7934.00     8522.33    189.69 o 
   4   1  16      189.71      256.94     11.46 o 
   5   1  16      103.17       98.27      7.69 o 
   6   1  16     2851.71     3067.62     67.54 o 
   7   1  16      406.78      423.28     27.02 o 
   8   1  16      110.01      102.21      8.15 o 
   9   1  16        0.03        4.75      3.12 o 
  10   1  16      202.19      210.24     13.93 o 
  11   1  16      190.34      162.29     11.30 o 
  12   1  16      538.43      527.10     16.43 o 
 -12   2  16        0.00        1.69      3.38 o 
 -11   2  16       11.12        7.32      4.50 o 
 -10   2  16      809.37      794.20     36.02 o 
  -9   2  16      987.00      953.50     23.54 o 
  -8   2  16     2218.37     2111.80     30.12 o 
  -7   2  16     1035.29     1028.01     37.10 o 
  -6   2  16       99.02      100.89      9.15 o 
  -5   2  16      852.62      875.97     41.09 o 
  -4   2  16      588.68      613.56     25.89 o 
  -3   2  16      487.68      444.87     12.87 o 
  -2   2  16       53.13       43.83      6.19 o 
  -1   2  16     2494.11     2472.93     35.02 o 
   0   2  16     4769.08     4881.61     48.16 o 
   1   2  16     2183.59     2481.68     49.53 o 
   2   2  16     3423.27     3707.60     63.04 o 
   3   2  16      507.27      488.57     24.20 o 
   4   2  16      225.89      225.15     17.45 o 
   5   2  16     1000.68      999.09     38.27 o 
   6   2  16      111.97      134.52     15.20 o 
   7   2  16       13.00       12.95      6.19 o 
   8   2  16      664.46      600.82     24.08 o 
   9   2  16      359.20      356.71     18.90 o 
  10   2  16        0.60       -5.07      6.19 o 
  11   2  16        2.15        5.85      2.81 o 
  12   2  16      207.08      257.79     15.20 o 
 -12   3  16       63.85       59.66      7.32 o 
 -11   3  16        4.82        3.46      5.35 o 
 -10   3  16        3.77       15.15      6.47 o 
  -9   3  16      692.63      718.78     36.59 o 
  -8   3  16      530.80      530.17     45.59 o 
  -7   3  16      418.17      373.87     15.42 o 
  -6   3  16     1848.88     1836.22     39.79 o 
  -5   3  16       79.93       81.29      8.72 o 
  -4   3  16      383.61      342.19     15.72 o 
  -3   3  16       23.26       35.60      4.20 o 
  -2   3  16        2.38        1.08      1.90 o 
  -1   3  16     4307.64     4486.63     39.74 o 
   0   3  16     1743.81     1740.10     30.84 o 
   1   3  16        7.39       -3.38      4.50 o 
   2   3  16      696.99      729.47     29.83 o 
   3   3  16      602.34      614.09     28.71 o 
   4   3  16       26.07       19.70      5.63 o 
   5   3  16     1374.65     1351.44     46.72 o 
   6   3  16        5.99        4.50      3.94 o 
   7   3  16     3162.72     3098.81     42.64 o 
   8   3  16      330.00      332.85     16.54 o 
   9   3  16      491.85      449.11     16.02 o 
  10   3  16       17.80       25.33      7.32 o 
  11   3  16      160.22      128.58      9.57 o 
 -11   4  16       21.45       32.65      5.63 o 
 -10   4  16        0.00        1.97      2.46 o 
  -9   4  16       60.29       34.90      7.88 o 
  -8   4  16      604.51      614.09     33.77 o 
  -7   4  16        3.21        7.13      3.52 o 
  -6   4  16      914.11      872.72     22.89 o 
  -5   4  16       32.69       24.74      4.96 o 
  -4   4  16      668.18      655.18     33.21 o 
  -3   4  16     1563.44     1545.07     48.97 o 
  -2   4  16     1383.81     1315.42     43.34 o 
  -1   4  16       28.19       32.32      4.96 o 
   0   4  16     1393.82     1418.22     24.46 o 
   1   4  16     1136.29     1082.09     26.81 o 
   2   4  16      250.92      252.73     18.57 o 
   3   4  16       37.03       24.77      6.19 o 
   4   4  16      772.74      727.79     33.77 o 
   5   4  16      139.25      131.15     15.76 o 
   6   4  16       11.72        9.01      3.98 o 
   7   4  16     1554.01     1626.31     47.84 o 
   8   4  16       64.98       77.09      8.55 o 
   9   4  16       11.20        6.19      4.50 o 
  10   4  16       37.30       60.23      9.57 o 
  11   4  16       28.11       25.89      5.07 o 
 -10   5  16     1460.88     1485.97     37.71 o 
  -9   5  16      588.29      579.75     28.14 o 
  -8   5  16       14.93       15.69      3.13 o 
  -7   5  16      481.00      500.72     20.70 o 
  -6   5  16        3.31        3.08      2.97 o 
  -5   5  16      456.22      478.70     22.62 o 
  -4   5  16     3469.89     3321.30     44.52 o 
  -3   5  16        0.09        0.91      2.06 o 
  -2   5  16      292.91      312.06     13.41 o 
  -1   5  16     2565.17     2410.76     60.23 o 
   0   5  16      501.56      499.26     28.14 o 
   1   5  16      241.42      249.35     20.83 o 
   2   5  16      109.26       92.15      9.75 o 
   3   5  16     1773.36     1797.79     56.29 o 
   4   5  16       35.37       14.07      6.19 o 
   5   5  16      194.54      198.69     19.70 o 
   6   5  16       30.74       32.08      8.44 o 
   7   5  16       38.98       32.08      9.01 o 
   8   5  16      285.65      309.58     22.51 o 
   9   5  16      316.74      335.47     20.26 o 
  10   5  16      156.04      172.24     11.82 o 
  -9   6  16      165.76      163.23     11.82 o 
  -8   6  16        0.02       -0.22      1.69 o 
  -7   6  16       13.96       16.32      3.98 o 
  -6   6  16      187.39      181.42     12.32 o 
  -5   6  16      115.71      120.54     15.76 o 
  -4   6  16     2067.62     2069.02     34.74 o 
  -3   6  16       70.96       57.05      7.96 o 
  -2   6  16      121.83      105.43      6.87 o 
  -1   6  16      246.14      272.30     13.27 o 
   0   6  16      199.43      182.45     10.71 o 
   1   6  16     1759.62     1806.86     53.47 o 
   2   6  16       12.72       11.82      6.75 o 
   3   6  16        1.36        0.56      4.78 o 
   4   6  16      501.70      516.71     29.83 o 
   5   6  16        7.56       -1.69      3.94 o 
   6   6  16      498.68      482.38     27.58 o 
   7   6  16       31.93       23.80      7.32 o 
   8   6  16       39.84       42.18      4.96 o 
  -7   7  16      522.14      569.62     21.95 o 
  -6   7  16      125.63      149.72     13.51 o 
  -5   7  16      123.07      118.20     12.95 o 
  -4   7  16       77.29       81.97      7.93 o 
  -3   7  16       12.28       19.52      4.73 o 
  -2   7  16       81.02       78.77     10.89 o 
  -1   7  16      101.67       82.93      6.93 o 
   0   7  16      416.36      444.81     29.27 o 
   1   7  16       68.95       39.17     10.13 o 
   2   7  16        8.74        7.76      3.64 o 
   3   7  16      113.20      134.36     10.26 o 
   4   7  16       86.54       78.80     11.26 o 
   5   7  16      305.35      329.54     11.44 o 
   6   7  16      297.27      300.82     12.10 o 
   7   7  16      204.59      162.67     11.82 o 
  -4   8  16       45.17       38.84      5.63 o 
  -3   8  16        0.34        3.94      3.38 o 
  -2   8  16        7.47        9.56      2.39 o 
  -1   8  16       41.54       35.24      4.73 o 
   0   8  16      218.21      244.54     12.13 o 
   1   8  16      356.86      367.55     20.83 o 
   2   8  16        1.61        3.38      3.38 o 
   3   8  16       20.97       23.08      5.63 o 
   4   8  16       28.89       26.45      5.07 o 
 -11   0  17      104.51       77.68     11.26 o 
  -9   0  17     2329.29     2339.27     66.42 o 
  -7   0  17     2243.13     2279.04     60.23 o 
  -5   0  17       77.18       94.10      8.44 o 
  -3   0  17      969.61      842.14     34.05 o 
  -1   0  17     3325.98     3369.32     52.35 o 
   1   0  17      892.25      956.19     41.65 o 
   3   0  17      140.73      191.94     14.07 o 
   5   0  17      310.11      342.22     20.83 o 
   7   0  17       16.81       30.96      7.32 o 
   9   0  17       58.96       48.97     10.13 o 
  11   0  17     1328.30     1292.34     43.90 o 
 -12   1  17        2.03        6.79      2.97 o 
 -11   1  17       49.66       58.78      9.29 o 
 -10   1  17      958.85      968.98     31.80 o 
  -9   1  17       56.83       64.26      6.40 o 
  -8   1  17       32.26       23.73      4.02 o 
  -7   1  17     1003.28      890.45     39.40 o 
  -6   1  17       14.86       14.29      2.98 o 
  -5   1  17      232.61      283.49     15.97 o 
  -4   1  17     1910.23     2008.59     27.00 o 
  -3   1  17      419.97      438.03     10.53 o 
  -2   1  17      668.77      632.56     13.69 o 
  -1   1  17       34.34       43.15      3.78 o 
   0   1  17      191.42      259.84     10.33 o 
   1   1  17      539.94      522.62     20.26 o 
   2   1  17       55.75       36.48      4.32 o 
   3   1  17        0.57        3.20      2.39 o 
   4   1  17      136.20      157.97      9.30 o 
   5   1  17      186.31      250.82     17.73 o 
   6   1  17      527.48      506.02     28.14 o 
   7   1  17     1232.78     1149.37     43.90 o 
   8   1  17       56.78       42.09      4.75 o 
   9   1  17      456.40      417.14     16.57 o 
  10   1  17       38.14       55.09      7.53 o 
  11   1  17      804.15      879.35     25.04 o 
  12   1  17      192.74      214.00      9.93 o 
 -12   2  17       61.75       67.54      8.44 o 
 -11   2  17        5.09        2.81      3.38 o 
 -10   2  17       34.83       42.90      6.56 o 
  -9   2  17     2140.07     2057.15     34.71 o 
  -8   2  17       55.67       63.69      5.66 o 
  -7   2  17        7.84        1.00      1.92 o 
  -6   2  17       25.74       31.05      5.17 o 
  -5   2  17      423.06      402.27     17.11 o 
  -4   2  17     1229.48     1297.92     33.77 o 
  -3   2  17       59.84       72.86      5.70 o 
  -2   2  17     2276.86     2336.21     35.62 o 
  -1   2  17     1928.88     1960.45     32.04 o 
   0   2  17     8687.18     9079.59     96.25 o 
   1   2  17      444.19      422.15     21.39 o 
   2   2  17      113.57      150.29     13.51 o 
   3   2  17      883.89      885.95     33.21 o 
   4   2  17       47.54       46.16      8.44 o 
   5   2  17      390.27      395.69     24.77 o 
   6   2  17     1008.49      980.51     41.09 o 
   7   2  17     1184.98     1193.41     31.95 o 
   8   2  17      663.94      655.63     25.46 o 
   9   2  17       73.21       78.72      9.13 o 
  10   2  17        2.64       -5.63      5.63 o 
  11   2  17      254.85      249.15     20.26 o 
  12   2  17        6.00        8.44      3.38 o 
 -11   3  17        3.10       10.69      2.81 o 
 -10   3  17      248.93      242.42     13.69 o 
  -9   3  17       42.23       42.21     10.13 o 
  -8   3  17        1.83       -1.69      5.07 o 
  -7   3  17      831.03      779.06     40.24 o 
  -6   3  17      185.48      174.75     12.53 o 
  -5   3  17        2.21        2.55      5.07 o 
  -4   3  17     1001.11     1017.24     27.43 o 
  -3   3  17      238.84      245.14     10.39 o 
  -2   3  17     2950.41     2758.07     33.55 o 
  -1   3  17     1369.63     1270.33     31.59 o 
   0   3  17     2092.22     2014.78     34.23 o 
   1   3  17        4.16       11.26      5.63 o 
   2   3  17     1642.69     1638.50     46.16 o 
   3   3  17      257.73      227.96     18.01 o 
   4   3  17        2.03        7.32      5.63 o 
   5   3  17        2.48        1.69      3.38 o 
   6   3  17      170.35      155.58     11.70 o 
   7   3  17       25.70       21.19      4.28 o 
   8   3  17      119.01       86.22      8.12 o 
   9   3  17       62.95       63.91      6.24 o 
  10   3  17      204.99      185.18     15.76 o 
  11   3  17        9.59       12.95      3.37 o 
 -11   4  17       63.85       51.22      6.75 o 
 -10   4  17      166.94      150.29     14.07 o 
  -9   4  17        0.18       -3.38      5.63 o 
  -8   4  17       43.32       41.65      9.01 o 
  -7   4  17      670.87      642.90     23.72 o 
  -6   4  17        0.68       -0.82      2.98 o 
  -5   4  17      653.52      640.35     19.35 o 
  -4   4  17      119.35      110.88     14.07 o 
  -3   4  17     1603.73     1571.52     50.66 o 
  -2   4  17      234.88      238.66     19.14 o 
  -1   4  17     2947.34     2881.89     84.99 o 
   0   4  17       25.45       12.68      3.37 o 
   1   4  17      361.49      408.55     16.88 o 
   2   4  17     1241.42     1287.27     42.21 o 
   3   4  17      721.06      718.22     32.65 o 
   4   4  17        9.76        6.75      3.38 o 
   5   4  17     3826.44     3462.34     54.77 o 
   6   4  17        0.34       -0.71      2.97 o 
   7   4  17      665.28      642.35     24.24 o 
   8   4  17       10.16        4.78      2.79 o 
   9   4  17      222.38      243.72     19.14 o 
  10   4  17       62.95       65.29      9.01 o 
  11   4  17        3.67        4.50      2.81 o 
 -10   5  17        0.12        3.38      2.81 o 
  -9   5  17      833.71      804.34     32.65 o 
  -8   5  17      107.44      103.75      7.33 o 
  -7   5  17       86.24       89.75      7.13 o 
  -6   5  17     1148.73     1175.46     26.41 o 
  -5   5  17       19.61        9.01      2.58 o 
  -4   5  17     1161.62     1096.99     22.51 o 
  -3   5  17      803.30      826.48     19.19 o 
  -2   5  17     1214.02     1240.26     23.32 o 
  -1   5  17      492.25      508.47     21.27 o 
   0   5  17     1264.59     1221.89     32.52 o 
   1   5  17      117.32      112.51      8.45 o 
   2   5  17      817.35      825.16     38.27 o 
   3   5  17      261.72      229.09     20.26 o 
   4   5  17      203.97      208.82     20.26 o 
   5   5  17       59.04       57.98     11.26 o 
   6   5  17      172.85      139.03     16.89 o 
   7   5  17       27.37       20.26      7.32 o 
   8   5  17      252.97      264.55     20.26 o 
   9   5  17      145.21      129.46     12.38 o 
  10   5  17      148.36      160.98     11.26 o 
  -9   6  17       25.37       25.89      5.07 o 
  -8   6  17      153.14      165.77      7.33 o 
  -7   6  17      576.45      594.60     19.90 o 
  -6   6  17        0.07        0.28      3.58 o 
  -5   6  17       19.29       11.19      3.32 o 
  -4   6  17      125.52      151.12      9.51 o 
  -3   6  17      118.52      130.33     11.54 o 
  -2   6  17      136.97      113.66     10.54 o 
  -1   6  17       33.46       38.52      5.28 o 
   0   6  17      107.43      124.14      9.01 o 
   1   6  17      478.96      493.07     30.96 o 
   2   6  17        5.65       14.07      6.75 o 
   3   6  17       63.22       49.53      6.96 o 
   4   6  17     1212.89     1098.71     43.34 o 
   5   6  17      315.10      309.01     23.08 o 
   6   6  17      112.69      110.32     12.95 o 
   7   6  17       52.27       33.66      5.91 o 
   8   6  17      550.24      546.38     18.29 o 
  -7   7  17       49.66       69.80      7.88 o 
  -6   7  17        6.00        2.25      3.38 o 
  -5   7  17      430.94      490.26     25.33 o 
  -4   7  17      331.08      323.89     19.14 o 
  -3   7  17      161.12      140.97     10.54 o 
  -2   7  17       92.70       74.20      6.32 o 
  -1   7  17       43.16       41.71      5.08 o 
   0   7  17        4.79        7.38      3.52 o 
   1   7  17      576.83      588.15     22.48 o 
   2   7  17      130.24      146.91     11.12 o 
   3   7  17      192.33      187.51     19.42 o 
   4   7  17      260.67      223.46     18.57 o 
   5   7  17       23.44       33.24      3.90 o 
   6   7  17       83.49       84.82      6.56 o 
   7   7  17       68.56       82.18      8.44 o 
  -4   8  17       20.42       23.64      4.50 o 
  -3   8  17       15.15       14.63      3.94 o 
  -2   8  17       57.65       53.00      5.13 o 
  -1   8  17      103.97       96.97      7.53 o 
   0   8  17      135.63      160.35      9.55 o 
   1   8  17       65.53       79.93      9.57 o 
   2   8  17       32.24       20.26      5.07 o 
   3   8  17       32.90       25.89      5.63 o 
   4   8  17        0.50       -0.56      2.25 o 
 -12   0  18      117.16       91.18     10.13 o 
 -10   0  18      437.66      474.50     29.27 o 
  -8   0  18      103.64      116.51     14.63 o 
  -6   0  18      124.82      168.30     16.32 o 
  -4   0  18     2500.33     2668.85     90.90 o 
  -2   0  18     1361.36     1264.76     34.90 o 
   0   0  18      952.76      987.27     29.27 o 
   2   0  18       46.76       56.85      7.32 o 
   4   0  18      925.10      730.04     28.71 o 
   6   0  18       80.84       87.24     11.82 o 
   8   0  18       45.00       54.84      7.36 o 
  10   0  18      345.86      341.10     24.77 o 
  12   0  18       36.26       56.29      7.88 o 
 -12   1  18       69.83       69.31      6.08 o 
 -11   1  18       26.73       26.20      4.78 o 
 -10   1  18       69.49       66.27      7.93 o 
  -9   1  18       66.01       71.34      8.73 o 
  -8   1  18      363.59      385.51     15.16 o 
  -7   1  18       72.56       68.67     11.82 o 
  -6   1  18       27.70       26.73      4.71 o 
  -5   1  18      365.45      337.41     11.99 o 
  -4   1  18      594.68      559.55     14.59 o 
  -3   1  18      398.66      369.58      9.87 o 
  -2   1  18      278.62      273.88      9.39 o 
  -1   1  18     3825.79     4169.49     87.53 o 
   0   1  18      125.81      138.88      7.93 o 
   1   1  18     1428.62     1586.58     25.89 o 
   2   1  18        5.20        3.27      2.16 o 
   3   1  18     1784.66     1889.56     30.45 o 
   4   1  18       54.33       53.74      5.68 o 
   5   1  18     2186.18     2259.91     56.85 o 
   6   1  18      629.61      599.45     30.96 o 
   7   1  18        5.27        8.14      4.44 o 
   8   1  18        1.51        4.32      3.49 o 
   9   1  18      909.34      960.55     24.89 o 
  10   1  18      413.35      458.58     20.10 o 
  11   1  18      410.78      395.51     16.51 o 
  12   1  18       36.34       29.90      3.92 o 
 -12   2  18      408.56      403.01     19.14 o 
 -11   2  18       48.12       62.48     10.13 o 
 -10   2  18      560.36      593.20     27.02 o 
  -9   2  18     1107.73     1033.91     29.42 o 
  -8   2  18        8.97       32.84      5.53 o 
  -7   2  18       91.13       97.26      6.57 o 
  -6   2  18      171.47      196.41     12.74 o 
  -5   2  18       21.11       21.13      4.56 o 
  -4   2  18      419.59      397.35     16.51 o 
  -3   2  18       72.78       61.96      5.37 o 
  -2   2  18       44.63       36.23      4.96 o 
  -1   2  18      256.57      302.26     13.13 o 
   0   2  18     6325.92     6467.89     84.43 o 
   1   2  18      489.65      552.17     25.33 o 
   2   2  18       10.71        6.75      3.38 o 
   3   2  18      738.89      811.65     32.65 o 
   4   2  18     2068.02     2138.33     55.16 o 
   5   2  18     1891.52     1872.09     54.60 o 
   6   2  18       89.27       96.25     12.95 o 
   7   2  18      136.31      156.92     11.92 o 
   8   2  18     1520.57     1533.96     46.15 o 
   9   2  18      294.05      286.66     16.70 o 
  10   2  18       62.83       63.60     10.69 o 
  11   2  18       14.98       14.97      3.52 o 
  12   2  18        2.46       11.82      3.38 o 
 -11   3  18      109.51      110.78      7.53 o 
 -10   3  18      207.76      194.60     11.74 o 
  -9   3  18     2199.20     2191.45     43.12 o 
  -8   3  18      186.82      158.17     17.45 o 
  -7   3  18      866.86      882.25     28.85 o 
  -6   3  18       41.36       34.97      6.16 o 
  -5   3  18      167.00      180.79     12.32 o 
  -4   3  18       39.57       23.65      4.73 o 
  -3   3  18       78.47       85.43      6.28 o 
  -2   3  18     2880.20     2911.21     48.44 o 
  -1   3  18       80.48       64.12      5.22 o 
   0   3  18      522.21      501.51     24.77 o 
   1   3  18      565.99      533.03     26.45 o 
   2   3  18       45.84       47.28      8.44 o 
   3   3  18      385.76      372.05     23.64 o 
   4   3  18      262.93      249.35     20.26 o 
   5   3  18      814.26      901.15     39.40 o 
   6   3  18       80.68       53.39     10.41 o 
   7   3  18     1067.08      982.54     24.57 o 
   8   3  18       28.01       26.84      4.43 o 
   9   3  18      709.41      738.73     22.08 o 
  10   3  18       27.54       28.14      6.75 o 
  11   3  18      205.88      178.78      9.15 o 
 -11   4  18        8.69        2.25      2.81 o 
 -10   4  18      918.74      907.34     33.21 o 
  -9   4  18       20.33       14.58      4.32 o 
  -8   4  18      520.95      492.51     30.39 o 
  -7   4  18      163.49      137.90     16.89 o 
  -6   4  18     1208.16     1176.81     26.60 o 
  -5   4  18       60.07       61.79      6.02 o 
  -4   4  18     1100.82     1012.03     42.21 o 
  -3   4  18      332.86      314.08     23.08 o 
  -2   4  18       15.54       16.89      6.19 o 
  -1   4  18     1128.48     1111.66     40.53 o 
   0   4  18       57.23       48.47      5.93 o 
   1   4  18        3.33        5.30      3.10 o 
   2   4  18      163.84      194.75     16.89 o 
   3   4  18      507.33      522.34     28.71 o 
   4   4  18       30.37       39.40      8.44 o 
   5   4  18       40.92       51.76      7.16 o 
   6   4  18      308.15      291.03     16.48 o 
   7   4  18      383.75      321.27     17.10 o 
   8   4  18       33.62       37.83      5.93 o 
   9   4  18        7.03        9.57      5.07 o 
  10   4  18      498.49      477.31     23.08 o 
 -10   5  18       16.16       11.20      2.56 o 
  -9   5  18        0.50        1.69      3.94 o 
  -8   5  18      168.12      196.44     18.01 o 
  -7   5  18       40.87       41.42      6.77 o 
  -6   5  18      240.06      220.49     11.58 o 
  -5   5  18       31.51       30.70      8.72 o 
  -4   5  18     2068.02     2133.89     36.32 o 
  -3   5  18      263.97      249.83     10.76 o 
  -2   5  18      670.53      650.26     16.98 o 
  -1   5  18      122.10      116.43      8.41 o 
   0   5  18      289.14      287.41     13.07 o 
   1   5  18      982.28     1111.10     45.59 o 
   2   5  18      304.43      276.37     22.51 o 
   3   5  18      755.72      766.06     37.71 o 
   4   5  18      701.79      609.02     34.33 o 
   5   5  18       46.91       45.03      9.57 o 
   6   5  18        0.16        6.19      5.07 o 
   7   5  18      733.52      692.33     34.33 o 
   8   5  18       14.52       20.83      6.19 o 
   9   5  18       97.24      102.44     10.69 o 
  10   5  18       84.15       94.00      7.88 o 
  -9   6  18      346.32      362.49     15.76 o 
  -8   6  18      248.12      241.14     10.80 o 
  -7   6  18      263.49      284.92     13.53 o 
  -6   6  18       32.07       40.49      6.16 o 
  -5   6  18        1.41        6.70      4.50 o 
  -4   6  18      520.39      488.70     21.06 o 
  -3   6  18       10.64       19.40      3.83 o 
  -2   6  18       26.10       25.58      5.10 o 
  -1   6  18       87.79       93.74      9.55 o 
   0   6  18      492.97      487.33     28.42 o 
   1   6  18     1475.54     1395.91     52.35 o 
   2   6  18       35.83       22.51      7.88 o 
   3   6  18        3.61       -0.56      6.19 o 
   4   6  18       62.14       53.47     10.13 o 
   5   6  18       33.99       21.95      6.75 o 
   6   6  18      234.43      230.78     18.57 o 
   7   6  18       59.90       72.45      7.60 o 
   8   6  18       73.57       52.00      4.87 o 
  -7   7  18      513.05      526.84     19.14 o 
  -6   7  18      882.06      996.84     32.08 o 
  -5   7  18        2.34        0.56      3.38 o 
  -4   7  18      234.76      246.29     12.89 o 
  -3   7  18        1.41        7.32      3.58 o 
  -2   7  18       37.76       27.12      4.87 o 
  -1   7  18       41.85       37.92      4.94 o 
   0   7  18       42.69       51.88      7.60 o 
   1   7  18        0.16       13.94      4.96 o 
   2   7  18      194.61      215.78     13.12 o 
   3   7  18       87.10       85.38      8.09 o 
   4   7  18       63.01       66.42     10.13 o 
   5   7  18        1.47        0.16      1.64 o 
   6   7  18        1.86        9.29      2.79 o 
  -4   8  18       22.92       23.64      4.50 o 
  -3   8  18       81.02       61.92      7.32 o 
  -2   8  18       36.73       47.83      4.87 o 
  -1   8  18      303.55      311.41     12.26 o 
   0   8  18       20.91       28.77      4.16 o 
   1   8  18      337.46      373.18     19.70 o 
   2   8  18       44.24       48.97      7.32 o 
   3   8  18       59.78       76.55      8.44 o 
 -11   0  19       38.33       45.59      8.44 o 
  -9   0  19      814.15      773.38     38.84 o 
  -7   0  19      430.39      394.01     25.89 o 
  -5   0  19        6.29        6.75      4.50 o 
  -3   0  19      175.07      231.90     16.32 o 
  -1   0  19     1398.35     1277.14     34.90 o 
   1   0  19      461.29      467.74     20.83 o 
   3   0  19      955.66      950.68     32.08 o 
   5   0  19       17.66        6.19      4.50 o 
   7   0  19     2076.90     2058.01     44.01 o 
   9   0  19     1346.31     1239.43     48.41 o 
  11   0  19      887.89      939.99     36.02 o 
 -12   1  19      566.56      561.10     29.83 o 
 -11   1  19       15.34       12.20      4.22 o 
 -10   1  19      441.78      431.06     19.09 o 
  -9   1  19     1109.91     1105.70     32.02 o 
  -8   1  19      387.87      362.07     18.57 o 
  -7   1  19        9.04        3.94      5.07 o 
  -6   1  19      405.03      420.50     14.27 o 
  -5   1  19      307.92      398.81     13.20 o 
  -4   1  19     2460.61     2582.33     46.81 o 
  -3   1  19     1418.13     1410.45     19.86 o 
  -2   1  19     5394.68     5597.85     43.72 o 
  -1   1  19      213.25      271.31     11.46 o 
   0   1  19      793.74      828.93     19.39 o 
   1   1  19      239.45      322.78     12.26 o 
   2   1  19     2652.59     2993.29     47.28 o 
   3   1  19      474.84      529.78     16.74 o 
   4   1  19     2642.43     2736.32     39.91 o 
   5   1  19       71.07       53.47     10.13 o 
   6   1  19       29.22       33.21      9.01 o 
   7   1  19      186.65      164.07     12.13 o 
   8   1  19      170.73      198.71      9.75 o 
   9   1  19     1010.70      969.81     25.74 o 
  10   1  19       25.33       18.30      4.96 o 
  11   1  19        6.24        1.52      2.56 o 
  12   1  19        0.27        1.13      1.76 o 
 -12   2  19        1.17       10.13      4.50 o 
 -11   2  19       52.92       59.66      9.57 o 
 -10   2  19       13.21       14.63      4.38 o 
  -9   2  19     1648.39     1679.47     31.03 o 
  -8   2  19      210.29      197.88     11.04 o 
  -7   2  19      428.61      368.15     14.51 o 
  -6   2  19       44.45       49.83      6.96 o 
  -5   2  19      164.09      173.88     11.74 o 
  -4   2  19      154.14      196.33     12.13 o 
  -3   2  19       26.59       25.06      3.64 o 
  -2   2  19     1308.36     1337.55     32.93 o 
  -1   2  19     1190.38     1225.40     27.06 o 
   0   2  19        1.57        1.13      3.94 o 
   1   2  19      105.81       88.93     10.69 o 
   2   2  19        0.63       26.45      6.75 o 
   3   2  19       12.04       14.07      4.50 o 
   4   2  19      597.76      562.30     29.27 o 
   5   2  19     3519.95     3481.33     75.42 o 
   6   2  19      607.52      637.16     33.21 o 
   7   2  19       50.92       51.46      7.29 o 
   8   2  19      174.19      171.21     13.33 o 
   9   2  19      194.42      173.53     13.51 o 
  10   2  19      435.90      433.41     26.45 o 
  11   2  19        3.40        7.60      3.10 o 
 -11   3  19      233.71      223.84     10.10 o 
 -10   3  19     1182.86     1213.57     28.04 o 
  -9   3  19     2886.63     2855.69     48.48 o 
  -8   3  19      495.63      494.44     20.87 o 
  -7   3  19      975.62      902.34     23.02 o 
  -6   3  19     2118.56     2101.59     72.05 o 
  -5   3  19      512.52      533.48     25.33 o 
  -4   3  19       18.09       18.76      5.63 o 
  -3   3  19     1058.06     1003.10     21.97 o 
  -2   3  19      147.67      135.53      7.90 o 
  -1   3  19       94.43      131.19      9.55 o 
   0   3  19     2382.74     2499.69     57.41 o 
   1   3  19      940.27     1013.72     36.59 o 
   2   3  19      149.28      171.11     15.76 o 
   3   3  19      236.05      207.13     18.01 o 
   4   3  19       21.89       36.02      8.44 o 
   5   3  19     1585.18     1634.00     53.47 o 
   6   3  19      118.37      114.90      8.54 o 
   7   3  19      241.22      263.92     16.33 o 
   8   3  19       19.48       28.17      4.98 o 
   9   3  19      176.61      169.17      9.48 o 
  10   3  19       34.96       30.39      6.75 o 
  11   3  19       39.79       44.80      6.19 o 
 -11   4  19      117.19      133.96     10.13 o 
 -10   4  19       65.36       64.17      9.01 o 
  -9   4  19        3.02        1.13      4.50 o 
  -8   4  19      212.90      227.04     14.31 o 
  -7   4  19       48.54       29.27      7.88 o 
  -6   4  19      570.42      589.35     22.88 o 
  -5   4  19      141.95      130.08      8.77 o 
  -4   4  19       57.14       54.88      5.79 o 
  -3   4  19      301.75      310.14     23.08 o 
  -2   4  19     1562.82     1684.09     52.35 o 
  -1   4  19      574.65      576.98     20.65 o 
   0   4  19      785.63      711.44     22.48 o 
   1   4  19     1527.89     1572.68     34.20 o 
   2   4  19     1656.77     1545.07     47.84 o 
   3   4  19      809.42      824.60     36.59 o 
   4   4  19     2530.58     2210.94     59.10 o 
   5   4  19      151.13      152.64     11.92 o 
   6   4  19      152.39      146.08     11.70 o 
   7   4  19       85.36      111.50     13.51 o 
   8   4  19      392.65      376.38     17.90 o 
   9   4  19       58.33       65.29      9.57 o 
  10   4  19      643.35      629.85     25.33 o 
 -10   5  19      232.07      226.75      9.35 o 
  -9   5  19        3.78       11.26      3.18 o 
  -8   5  19      104.39      120.45     13.51 o 
  -7   5  19      137.47      142.14     15.48 o 
  -6   5  19      829.84      863.33     27.85 o 
  -5   5  19       23.96       12.83      3.92 o 
  -4   5  19        6.26       12.24      3.23 o 
  -3   5  19      148.54      164.53      8.79 o 
  -2   5  19     1252.89     1249.24     23.59 o 
  -1   5  19      172.36      151.86      9.71 o 
   0   5  19       24.94       26.00      5.93 o 
   1   5  19       37.15       36.09      6.22 o 
   2   5  19      473.68      557.80     31.52 o 
   3   5  19     1346.53     1193.28     47.28 o 
   4   5  19      399.55      404.70     28.14 o 
   5   5  19       28.20       27.58      8.44 o 
   6   5  19       50.92       32.65      9.01 o 
   7   5  19       18.92       18.01      7.32 o 
   8   5  19      165.12      178.43     15.76 o 
   9   5  19      150.81      141.28     11.82 o 
  -8   6  19       69.06       59.95      4.16 o 
  -7   6  19      146.91      147.53      7.66 o 
  -6   6  19      322.21      343.96     28.14 o 
  -5   6  19      616.80      622.77     22.46 o 
  -4   6  19      100.48       97.37      7.61 o 
  -3   6  19      320.88      312.47     13.63 o 
  -2   6  19      325.89      298.26     27.58 o 
  -1   6  19       28.57       20.96      4.73 o 
   0   6  19       12.80       20.81      5.36 o 
   1   6  19      438.83      421.02     28.71 o 
   2   6  19       28.79       28.71      7.88 o 
   3   6  19        0.35        5.86      3.37 o 
   4   6  19      975.25      849.93     37.71 o 
   5   6  19       38.06       38.27      7.88 o 
   6   6  19       27.73       32.65      7.32 o 
   7   6  19      143.71      132.66      8.49 o 
   8   6  19      216.87      206.18      9.05 o 
  -6   7  19       15.97       18.01      5.07 o 
  -5   7  19      832.10      853.87     32.08 o 
  -4   7  19       22.85       23.10      4.56 o 
  -3   7  19      545.56      583.50     20.49 o 
  -2   7  19      234.88      239.95     13.69 o 
  -1   7  19       36.74       38.51      4.68 o 
   0   7  19      298.69      264.69     14.89 o 
   1   7  19      445.67      385.35     40.81 o 
   2   7  19        5.41        0.24      2.70 o 
   3   7  19      481.68      494.40     18.19 o 
   4   7  19        4.15       -1.13      3.38 o 
   5   7  19        3.64        3.03      1.82 o 
   6   7  19        1.54        5.35      1.99 o 
  -3   8  19       10.09       10.13      3.38 o 
  -2   8  19      187.40      180.73      8.73 o 
  -1   8  19       71.17       70.29      5.93 o 
   0   8  19      711.71      680.88     18.11 o 
   1   8  19      501.12      468.87     21.39 o 
   2   8  19       26.78       20.83      5.07 o 
   3   8  19      263.47      297.19     15.20 o 
 -12   0  20      313.39      364.17     18.57 o 
 -10   0  20       46.60       45.59     10.13 o 
  -8   0  20       96.43       99.63     14.63 o 
  -6   0  20        3.00        3.38      3.94 o 
  -4   0  20      239.80      208.82     16.32 o 
  -2   0  20      432.67      484.63     22.51 o 
   0   0  20     2273.82     2424.26     48.97 o 
   2   0  20      135.30      148.60     12.38 o 
   4   0  20      471.88      437.91     23.64 o 
   6   0  20      922.59      938.86     37.15 o 
   8   0  20       41.85       39.83      6.73 o 
  10   0  20      719.51      816.16     37.15 o 
  12   0  20        7.12        2.25      2.81 o 
 -12   1  20       72.41       82.31      5.93 o 
 -11   1  20        0.05        1.69      2.79 o 
 -10   1  20      116.95      109.70     11.82 o 
  -9   1  20       45.44       49.26     12.10 o 
  -8   1  20      207.91      195.71     13.51 o 
  -7   1  20        2.67        4.22      3.58 o 
  -6   1  20      258.47      244.88     13.91 o 
  -5   1  20       83.22       93.43      6.60 o 
  -4   1  20     4637.78     4467.53     52.95 o 
  -3   1  20     1897.68     1967.10     26.97 o 
  -2   1  20       24.97       10.96      2.56 o 
  -1   1  20     1786.89     1929.09     30.85 o 
   0   1  20     1680.81     1820.29     31.80 o 
   1   1  20      118.29      111.70      7.53 o 
   2   1  20       77.16       58.90      5.68 o 
   3   1  20      103.98      115.97      8.33 o 
   4   1  20      177.56      252.16     19.14 o 
   5   1  20      751.14      870.75     36.59 o 
   6   1  20      106.17      140.15     15.76 o 
   7   1  20       12.83       19.98      6.75 o 
   8   1  20     1227.22     1145.37     23.04 o 
   9   1  20      975.04      957.48     24.44 o 
  10   1  20      163.60      147.78     11.14 o 
  11   1  20      238.65      253.06     12.49 o 
  12   1  20        0.41       -2.25      2.81 o 
 -12   2  20      356.41      319.71     15.76 o 
 -11   2  20       21.83       25.33      6.19 o 
 -10   2  20      240.15      221.22     21.67 o 
  -9   2  20       99.69       94.72      7.35 o 
  -8   2  20     1586.45     1472.13     29.67 o 
  -7   2  20       11.80        6.19      2.31 o 
  -6   2  20      739.95      727.93     25.06 o 
  -5   2  20      257.59      285.62     21.67 o 
  -4   2  20      283.27      300.29     15.12 o 
  -3   2  20      523.91      530.84     15.59 o 
  -2   2  20      488.77      503.78     18.31 o 
  -1   2  20      160.17      169.99     15.20 o 
   0   2  20      735.04      841.48     32.65 o 
   1   2  20       16.27       21.95      6.19 o 
   2   2  20     2279.26     2483.36     57.98 o 
   3   2  20        4.56        9.57      4.50 o 
   4   2  20      746.33      802.65     35.46 o 
   5   2  20      320.02      272.99     21.39 o 
   6   2  20      736.10      679.69     24.68 o 
   7   2  20      311.50      293.16     16.30 o 
   8   2  20        6.53        4.03      3.77 o 
   9   2  20      192.54      197.99     13.73 o 
  10   2  20      202.92      211.64     18.57 o 
  11   2  20       27.43       19.92      3.37 o 
 -11   3  20        0.04        2.44      4.50 o 
 -10   3  20        0.33        0.56      2.81 o 
  -9   3  20        0.09        4.69      3.52 o 
  -8   3  20      327.39      332.37     17.06 o 
  -7   3  20      146.19      124.96     15.76 o 
  -6   3  20       75.27       70.95      8.55 o 
  -5   3  20      366.63      344.91     17.28 o 
  -4   3  20      288.30      338.70     16.88 o 
  -3   3  20       12.06       13.57      3.33 o 
  -2   3  20       34.52       39.41      4.71 o 
  -1   3  20       64.69       92.13      8.33 o 
   0   3  20      530.23      621.97     29.27 o 
   1   3  20      452.36      404.70     24.20 o 
   2   3  20       14.19        7.88      3.38 o 
   3   3  20      191.73      198.69     18.01 o 
   4   3  20        0.42        0.00      3.38 o 
   5   3  20       19.04        9.54      4.78 o 
   6   3  20      466.54      477.63     17.32 o 
   7   3  20      242.21      279.69     13.21 o 
   8   3  20      327.94      325.78     13.71 o 
   9   3  20       41.15       38.52      4.79 o 
  10   3  20        2.94        5.63      4.50 o 
  11   3  20       19.44       15.18      2.81 o 
 -11   4  20      958.00     1063.82     27.02 o 
 -10   4  20       36.31       28.14      6.19 o 
  -9   4  20      392.69      360.23     22.51 o 
  -8   4  20      451.08      460.42     28.71 o 
  -7   4  20       85.35       85.32     16.32 o 
  -6   4  20       32.37       35.40      8.24 o 
  -5   4  20      146.81      147.09      9.61 o 
  -4   4  20      566.31      566.48     18.51 o 
  -3   4  20     7618.30     7818.21    117.08 o 
  -2   4  20      848.09      894.39     38.84 o 
  -1   4  20      124.51      115.86     14.92 o 
   0   4  20       51.89       57.81      7.60 o 
   1   4  20     2118.44     2020.43     39.20 o 
   2   4  20      771.26      709.21     33.21 o 
   3   4  20       52.04       45.59      9.57 o 
   4   4  20       24.00       11.26      5.63 o 
   5   4  20     3364.88     3236.58     65.29 o 
   6   4  20       28.27       24.47      5.13 o 
   7   4  20       38.00       48.65      6.96 o 
   8   4  20     2254.95     2339.54     51.22 o 
   9   4  20        0.57        6.19      4.50 o 
  10   4  20      383.86      375.99     19.14 o 
 -10   5  20        9.02        5.07      2.25 o 
  -9   5  20     1636.88     1700.03     32.36 o 
  -8   5  20      122.71      138.47     14.63 o 
  -7   5  20        3.49       11.99      6.19 o 
  -6   5  20        1.47        4.75      5.35 o 
  -5   5  20       98.01       91.60      7.76 o 
  -4   5  20      862.01      785.14     18.83 o 
  -3   5  20       18.00       13.18      2.98 o 
  -2   5  20      646.44      640.54     17.05 o 
  -1   5  20      864.34      788.58     38.27 o 
   0   5  20       22.50       26.00      5.57 o 
   1   5  20      219.03      216.56     13.91 o 
   2   5  20      347.20      260.61     21.95 o 
   3   5  20       99.08      105.93      9.95 o 
   4   5  20      835.98      815.03     39.40 o 
   5   5  20     1451.80     1304.16     50.10 o 
   6   5  20       36.60       40.53      9.01 o 
   7   5  20      503.91      518.96     28.71 o 
   8   5  20      192.36      195.88     16.32 o 
   9   5  20      361.32      334.34     17.45 o 
  -8   6  20      107.93       88.36      4.82 o 
  -7   6  20       47.76       42.62      4.87 o 
  -6   6  20      118.14      114.89      9.13 o 
  -5   6  20      657.80      657.87     48.69 o 
  -4   6  20        0.08       -0.38      2.60 o 
  -3   6  20       99.90       99.59      8.00 o 
  -2   6  20       49.95       54.87      7.75 o 
  -1   6  20       39.98       45.48      7.16 o 
   0   6  20       59.58       54.10      7.53 o 
   1   6  20       56.63       53.47     11.26 o 
   2   6  20      124.48      123.27     10.54 o 
   3   6  20       91.19       99.71      8.76 o 
   4   6  20        0.22        0.00      4.50 o 
   5   6  20       53.21       41.65      8.44 o 
   6   6  20        1.75        7.88      4.50 o 
   7   6  20        3.39        0.00      1.87 o 
   8   6  20       63.76       44.47      6.75 o 
  -6   7  20      894.56      934.92     28.71 o 
  -5   7  20       88.21      106.94     11.26 o 
  -4   7  20        1.31        3.38      2.39 o 
  -3   7  20       18.65       24.88      4.78 o 
  -2   7  20      180.45      189.23     12.10 o 
  -1   7  20        4.64        2.86      2.04 o 
   0   7  20      163.36      171.04     11.92 o 
   1   7  20       75.06       91.68      9.01 o 
   2   7  20      449.65      446.37     23.08 o 
   3   7  20      735.81      685.39     20.67 o 
   4   7  20        1.24        3.12      2.56 o 
   5   7  20        3.36        0.40      1.69 o 
   6   7  20       32.90       39.40      5.63 o 
  -1   8  20       11.65        6.57      4.78 o 
   0   8  20       15.61       21.98      3.52 o 
   1   8  20       95.11       95.12      9.57 o 
   2   8  20      187.09      175.61     12.38 o 
   3   8  20      135.45      127.77      9.57 o 
 -11   0  21      107.46      122.70     12.95 o 
  -9   0  21        0.65        2.81      5.07 o 
  -7   0  21     4524.13     4543.45     90.06 o 
  -5   0  21     3713.21     3815.11     73.74 o 
  -3   0  21      399.91      394.01     21.95 o 
  -1   0  21      131.06      128.90     11.82 o 
   1   0  21       90.80       94.00     10.69 o 
   3   0  21      316.57      310.70     19.14 o 
   5   0  21       44.00       60.23      9.57 o 
   7   0  21        8.75        4.36      5.07 o 
   9   0  21      747.87      829.66     39.40 o 
  11   0  21      625.73      612.96     27.58 o 
 -12   1  21       29.08       33.34      3.77 o 
 -11   1  21      105.41       89.15      8.72 o 
 -10   1  21     1061.55     1007.93     28.44 o 
  -9   1  21      216.59      236.45     14.71 o 
  -8   1  21      222.76      208.37     13.91 o 
  -7   1  21      713.10      711.19     25.27 o 
  -6   1  21      568.34      579.72     21.45 o 
  -5   1  21     1176.05     1247.43     28.63 o 
  -4   1  21      533.16      582.40     16.12 o 
  -3   1  21      512.51      540.68     14.90 o 
  -2   1  21     1069.16     1117.26     24.92 o 
  -1   1  21     2136.91     2049.30     32.86 o 
   0   1  21     2898.09     3036.54     39.42 o 
   1   1  21      629.70      675.19     18.59 o 
   2   1  21      805.51      838.84     21.32 o 
   3   1  21        6.39        5.63      3.38 o 
   4   1  21      154.24      160.98     15.76 o 
   5   1  21       94.07       86.68     11.82 o 
   6   1  21      319.28      311.83     23.08 o 
   7   1  21      534.64      518.12     22.29 o 
   8   1  21      101.42      114.54      7.42 o 
   9   1  21      160.35      159.49     10.06 o 
  10   1  21      628.95      620.89     21.88 o 
  11   1  21      250.95      222.16     11.34 o 
 -12   2  21       12.87       19.14      3.94 o 
 -11   2  21       73.51       65.86      9.01 o 
 -10   2  21      143.86      146.16     14.07 o 
  -9   2  21      376.44      424.92     15.01 o 
  -8   2  21       30.18       24.90      4.20 o 
  -7   2  21      343.48      319.20     13.53 o 
  -6   2  21      117.34      139.24     11.34 o 
  -5   2  21      268.17      265.39     14.73 o 
  -4   2  21       36.55       34.06      5.76 o 
  -3   2  21      101.03      109.88      7.46 o 
  -2   2  21      443.84      528.50     19.30 o 
  -1   2  21     1239.73     1319.92     42.21 o 
   0   2  21     4486.23     4465.22     76.55 o 
   1   2  21       16.28       18.01      6.19 o 
   2   2  21      865.24     1031.73     38.27 o 
   3   2  21      114.85      116.51     13.51 o 
   4   2  21      506.80      446.92     27.02 o 
   5   2  21       55.65       51.22      9.01 o 
   6   2  21     2034.92     1888.46     33.53 o 
   7   2  21       59.83       37.11      5.81 o 
   8   2  21     1188.81     1114.96     33.22 o 
   9   2  21      302.12      340.56     17.90 o 
  10   2  21       20.71       13.51      4.50 o 
  11   2  21      323.14      305.69     56.57 o 
 -11   3  21       45.86       55.68      5.13 o 
 -10   3  21      164.24      119.56      8.55 o 
  -9   3  21        3.00        1.53      2.70 o 
  -8   3  21      128.52      116.64      9.93 o 
  -7   3  21      319.62      272.99     22.51 o 
  -6   3  21      564.05      600.00     20.16 o 
  -5   3  21        5.89       12.03      3.03 o 
  -4   3  21     1361.36     1385.92     93.72 o 
  -3   3  21       15.58       15.74      3.35 o 
  -2   3  21      872.35      887.95     21.20 o 
  -1   3  21     1944.72     2010.56     54.04 o 
   0   3  21       63.09       47.28      9.01 o 
   1   3  21     1470.77     1451.07     46.72 o 
   2   3  21     1123.16     1191.59     42.78 o 
   3   3  21      316.56      302.82     22.51 o 
   4   3  21       48.69       49.53      9.57 o 
   5   3  21     2043.73     1948.09     41.79 o 
   6   3  21      841.05      770.76     22.20 o 
   7   3  21       67.39       61.31      6.35 o 
   8   3  21      238.10      255.93     12.17 o 
   9   3  21      258.51      246.03     10.99 o 
  10   3  21      135.16      127.77     12.38 o 
  11   3  21      277.91      251.60     12.95 o 
 -10   4  21      279.21      313.77     12.53 o 
  -9   4  21       64.36       86.68     11.26 o 
  -8   4  21      338.20      382.19     25.33 o 
  -7   4  21      162.21      165.48     17.45 o 
  -6   4  21        0.10       -3.23      3.23 o 
  -5   4  21      113.93       97.03      8.07 o 
  -4   4  21      216.36      169.28     10.29 o 
  -3   4  21      249.06      226.71     10.11 o 
  -2   4  21      488.83      527.97     30.39 o 
  -1   4  21     2551.52     2499.13     61.35 o 
   0   4  21     1970.68     1932.32     37.79 o 
   1   4  21      202.77      192.47     12.53 o 
   2   4  21      199.22      157.60     15.76 o 
   3   4  21        0.01        0.56      5.63 o 
   4   4  21     1232.01     1146.56     43.90 o 
   5   4  21       41.56       51.38      7.56 o 
   6   4  21      352.39      306.17     17.06 o 
   7   4  21        1.56        0.60      2.97 o 
   8   4  21       17.34       20.20      4.96 o 
   9   4  21        4.44        5.07      3.38 o 
  10   4  21        0.14        6.19      3.94 o 
  -9   5  21        6.61        8.05      2.56 o 
  -8   5  21        9.07        8.97      3.11 o 
  -7   5  21       10.70       19.47      3.55 o 
  -6   5  21      302.04      319.65     13.54 o 
  -5   5  21     1866.54     1842.85     32.90 o 
  -4   5  21        0.03       -1.37      2.12 o 
  -3   5  21      461.20      453.13     17.11 o 
  -2   5  21      383.03      349.47     14.84 o 
  -1   5  21     1137.71     1090.27     45.03 o 
   0   5  21        5.86       14.07      5.63 o 
   1   5  21       42.86       52.34      7.36 o 
   2   5  21       81.53       72.61     12.38 o 
   3   5  21      255.19      239.80     14.92 o 
   4   5  21      255.98      206.57     20.26 o 
   5   5  21       21.43       19.70      6.75 o 
   6   5  21       21.34       25.89      7.88 o 
   7   5  21        6.49        9.01      4.50 o 
   8   5  21      149.24      145.78     13.51 o 
   9   5  21      176.95      157.60     11.26 o 
  -8   6  21      240.92      279.18     15.20 o 
  -7   6  21        1.05       -0.49      1.82 o 
  -6   6  21       70.28       68.18      7.16 o 
  -5   6  21      496.63      542.75     22.80 o 
  -4   6  21       69.65       61.86      6.17 o 
  -3   6  21      759.25      748.32     20.68 o 
  -2   6  21        6.56        6.16      5.91 o 
  -1   6  21      735.87      694.23     25.61 o 
   0   6  21      266.03      290.96     16.48 o 
   1   6  21        0.00       -0.56      4.50 o 
   2   6  21     3169.70     2800.80     48.26 o 
   3   6  21        3.45        1.41      2.39 o 
   4   6  21      163.69      186.87     17.45 o 
   5   6  21      101.57       94.56     12.38 o 
   6   6  21       60.50       64.17      9.57 o 
   7   6  21       55.57       63.85      5.53 o 
   8   6  21        9.70       13.51      3.94 o 
  -6   7  21        5.07        9.57      3.94 o 
  -5   7  21       63.47       58.54      7.88 o 
  -4   7  21      350.72      364.20     20.83 o 
  -3   7  21       48.72       39.75      5.36 o 
  -2   7  21       57.22       71.91      7.53 o 
  -1   7  21       66.76       73.77      6.13 o 
   0   7  21       15.27        8.44      3.58 o 
   1   7  21       50.78       57.82      6.96 o 
   2   7  21        2.70        1.36      2.29 o 
   3   7  21      181.38      165.48     15.20 o 
   4   7  21        1.76        0.56      1.99 o 
   5   7  21        9.95        6.82      1.82 o 
   6   7  21       94.33       83.87      7.88 o 
  -1   8  21      244.05      248.22     14.63 o 
   0   8  21        2.55        1.94      1.76 o 
   1   8  21        3.94        2.81      2.81 o 
   2   8  21        0.42        2.25      2.25 o 
 -12   0  22      128.06      155.91     11.26 o 
 -10   0  22      347.57      373.18     24.77 o 
  -8   0  22     3296.50     3224.10     78.24 o 
  -6   0  22        3.30        7.88      4.50 o 
  -4   0  22     4427.67     4515.87     79.36 o 
  -2   0  22     4155.81     4137.06     70.36 o 
   0   0  22      808.39      851.05     30.96 o 
   2   0  22     3747.24     3889.97     68.11 o 
   4   0  22      236.97      294.94     20.26 o 
   6   0  22      411.53      364.74     24.20 o 
   8   0  22       44.79       32.33     11.82 o 
  10   0  22      448.25      394.57     24.77 o 
 -12   1  22       27.54       24.20      4.50 o 
 -11   1  22      180.56      168.11     14.35 o 
 -10   1  22      179.97      182.22     12.10 o 
  -9   1  22        3.53        3.74      3.92 o 
  -8   1  22       32.99       31.50      5.53 o 
  -7   1  22      384.78      357.38     18.11 o 
  -6   1  22       47.37       30.10      5.17 o 
  -5   1  22       42.98       54.59      5.18 o 
  -4   1  22      145.63      177.23      9.09 o 
  -3   1  22       55.12       53.09      4.48 o 
  -2   1  22     3483.54     3595.22     46.15 o 
  -1   1  22       19.78       50.66      5.53 o 
   0   1  22        6.02       10.33      9.01 o 
   1   1  22      150.48      148.18      9.30 o 
   2   1  22       25.96       17.53      3.52 o 
   3   1  22      194.91      199.82     16.89 o 
   4   1  22      700.78      714.28     33.21 o 
   5   1  22       23.29       20.26      6.75 o 
   6   1  22      213.94      147.87     15.48 o 
   7   1  22       52.56       57.66      7.75 o 
   8   1  22      750.42      728.76     21.55 o 
   9   1  22       70.16       74.66      7.25 o 
  10   1  22      101.64       78.09     12.95 o 
  11   1  22       38.83       35.92      4.78 o 
 -11   2  22      527.02      516.68     20.83 o 
 -10   2  22      287.88      232.73     12.53 o 
  -9   2  22       17.62       14.89      5.91 o 
  -8   2  22      415.40      406.09     15.16 o 
  -7   2  22       86.60       77.25      5.88 o 
  -6   2  22       13.33       24.65      3.42 o 
  -5   2  22       27.88       32.62      5.76 o 
  -4   2  22      122.34      118.73     10.14 o 
  -3   2  22      118.37      123.97      8.01 o 
  -2   2  22     3032.54     3270.18     82.18 o 
  -1   2  22      186.60      151.97     15.20 o 
   0   2  22      884.11      905.09     35.46 o 
   1   2  22     2178.60     2225.01     55.72 o 
   2   2  22       88.74      127.77     14.07 o 
   3   2  22      349.17      404.70     25.33 o 
   4   2  22        0.19        0.56      3.94 o 
   5   2  22      614.72      638.29     33.77 o 
   6   2  22      121.81       94.85      7.66 o 
   7   2  22       60.84       46.48      6.47 o 
   8   2  22      359.89      363.79     18.90 o 
   9   2  22      314.16      322.84     17.10 o 
  10   2  22       53.74       45.03      8.44 o 
  11   2  22        7.01        4.50      3.38 o 
 -11   3  22      122.43      106.59     12.66 o 
 -10   3  22        1.71        1.04      4.78 o 
  -9   3  22      217.86      211.82     12.34 o 
  -8   3  22       95.23       88.18      8.55 o 
  -7   3  22      543.08      543.17     31.52 o 
  -6   3  22     1452.13     1498.57     29.57 o 
  -5   3  22        8.34        7.55      2.89 o 
  -4   3  22        2.57        1.72      2.96 o 
  -3   3  22       40.21       29.17      4.41 o 
  -2   3  22       58.37       59.38      6.70 o 
  -1   3  22      569.80      603.96     30.39 o 
   0   3  22     1466.43     1439.81     47.28 o 
   1   3  22     1582.48     1554.07     49.53 o 
   2   3  22       82.69       86.68     12.38 o 
   3   3  22      582.62      624.78     32.65 o 
   4   3  22      606.80      644.48     33.77 o 
   5   3  22     2487.64     2572.10     54.04 o 
   6   3  22     6123.46     6158.49     62.61 o 
   7   3  22     1539.02     1532.07     30.54 o 
   8   3  22       87.53       79.50      6.93 o 
   9   3  22       29.74       24.19      3.68 o 
  10   3  22      120.85      116.51     11.26 o 
 -10   4  22       24.27       21.62      3.37 o 
  -9   4  22      620.00      632.10     28.71 o 
  -8   4  22     1306.29     1260.82     45.03 o 
  -7   4  22      100.51      112.57     14.63 o 
  -6   4  22      275.58      319.55     16.91 o 
  -5   4  22        0.30        3.69      3.11 o 
  -4   4  22      480.95      559.68     16.10 o 
  -3   4  22       32.22       38.71      4.61 o 
  -2   4  22        0.01        2.30      2.48 o 
  -1   4  22     1781.35     1685.78     51.22 o 
   0   4  22        5.21       19.70      6.19 o 
   1   4  22     1162.18     1105.61     30.03 o 
   2   4  22        0.24       -2.81      5.63 o 
   3   4  22     2204.27     2053.90     58.54 o 
   4   4  22      325.91      302.94     16.30 o 
   5   4  22       87.38       83.72      9.35 o 
   6   4  22      239.72      227.80     14.71 o 
   7   4  22       12.05       15.42      4.78 o 
   8   4  22       86.88       95.21      8.76 o 
   9   4  22        0.50        5.63      3.38 o 
  10   4  22        3.41        1.69      2.81 o 
  -9   5  22       78.46       85.48      6.56 o 
  -8   5  22        0.56        0.11      2.97 o 
  -7   5  22       50.72       53.44      5.41 o 
  -6   5  22      389.71      391.09     14.69 o 
  -5   5  22      255.20      260.32     12.44 o 
  -4   5  22      110.41      112.35      7.31 o 
  -3   5  22      470.75      412.57     13.75 o 
  -2   5  22      202.47      152.33     10.00 o 
  -1   5  22       32.10       29.27      8.44 o 
   0   5  22     2891.89     2618.45     68.67 o 
   1   5  22       89.94       83.27      9.05 o 
   2   5  22       93.66       94.56     13.51 o 
   3   5  22        1.31        2.37      7.04 o 
   4   5  22      115.27      101.88     14.63 o 
   5   5  22      205.11      206.57     19.70 o 
   6   5  22      250.15      305.07     23.08 o 
   7   5  22        0.80        3.38      5.07 o 
   8   5  22       11.15       19.70      5.63 o 
   9   5  22      434.50      356.29     16.32 o 
  -8   6  22       69.44       60.79      6.75 o 
  -7   6  22       78.46       86.35      5.52 o 
  -6   6  22      671.24      689.45     24.20 o 
  -5   6  22       38.00       37.65      5.93 o 
  -4   6  22      387.10      361.89     13.92 o 
  -3   6  22      354.55      379.89     18.50 o 
  -2   6  22       90.73       98.10      9.93 o 
  -1   6  22       66.38       58.13      7.93 o 
   0   6  22      148.50      131.80     11.12 o 
   1   6  22       89.52       95.12     13.51 o 
   2   6  22       95.79       80.96      8.49 o 
   3   6  22      125.11      116.16     16.89 o 
   4   6  22       33.90       32.08      7.88 o 
   5   6  22      143.67      175.05     15.76 o 
   6   6  22       36.43       38.27      7.32 o 
   7   6  22        1.90        2.18      1.44 o 
  -6   7  22      162.88      171.11     11.26 o 
  -5   7  22      308.07      339.41     18.57 o 
  -4   7  22      338.78      348.07     30.68 o 
  -3   7  22        1.70        7.07      3.11 o 
  -2   7  22      152.03      126.13      9.30 o 
  -1   7  22       87.70      111.54      9.53 o 
   0   7  22       37.67       26.59      5.13 o 
   1   7  22      158.31      154.84     19.98 o 
   2   7  22        0.16       -2.16      2.16 o 
   3   7  22        1.57       -1.69      3.38 o 
   4   7  22        0.68        1.28      2.16 o 
   5   7  22        0.09       -1.95      1.95 o 
  -1   8  22       75.32       87.24      8.44 o 
   0   8  22      197.39      236.97     13.51 o 
 -11   0  23        0.15        2.25      3.38 o 
  -9   0  23      598.97      610.15     33.21 o 
  -7   0  23      233.65      233.03     21.39 o 
  -5   0  23     2494.35     2554.85     62.48 o 
  -3   0  23      760.21      784.07     32.65 o 
  -1   0  23       30.06       27.58      6.75 o 
   1   0  23     3321.20     3662.01     65.86 o 
   3   0  23      567.00      616.34     28.71 o 
   5   0  23      285.36      293.82     21.39 o 
   7   0  23       37.89       26.11      4.87 o 
   9   0  23     1593.03     1536.62     52.35 o 
  11   0  23      673.41      647.30     25.89 o 
 -12   1  23        5.03       10.13      3.38 o 
 -11   1  23      103.91       84.21      6.96 o 
 -10   1  23       48.50       47.15      6.33 o 
  -9   1  23       51.30       40.85      6.49 o 
  -8   1  23        5.84       12.44      4.16 o 
  -7   1  23        1.28       -3.52      3.52 o 
  -6   1  23      251.07      255.74     13.05 o 
  -5   1  23      473.30      428.55     19.70 o 
  -4   1  23     1194.52     1179.90     23.89 o 
  -3   1  23       21.88       16.45      3.10 o 
  -2   1  23       34.82       58.90      7.32 o 
  -1   1  23     1948.82     1990.60     34.29 o 
   0   1  23       23.26       30.14      4.56 o 
   1   1  23      438.73      508.71     21.67 o 
   2   1  23       13.84        2.81      3.94 o 
   3   1  23        1.94       -1.69      3.94 o 
   4   1  23     1613.71     1707.74     51.78 o 
   5   1  23       39.67       39.40      7.88 o 
   6   1  23       10.42       18.29      5.17 o 
   7   1  23      546.27      470.28     21.49 o 
   8   1  23      522.33      519.09     18.09 o 
   9   1  23      375.83      390.06     15.15 o 
  10   1  23      405.79      411.71     17.10 o 
  11   1  23      263.78      282.49     11.70 o 
 -11   2  23      244.39      233.90     10.10 o 
 -10   2  23        1.84        4.78      2.79 o 
  -9   2  23       35.59       27.15      5.36 o 
  -8   2  23       64.39       46.89      5.41 o 
  -7   2  23       21.94       17.86      3.55 o 
  -6   2  23      239.68      251.16     10.27 o 
  -5   2  23        2.20        6.79      3.66 o 
  -4   2  23      328.44      325.08     16.51 o 
  -3   2  23      203.35      193.58     10.27 o 
  -2   2  23      647.60      617.46     30.96 o 
  -1   2  23      103.19      105.26     12.95 o 
   0   2  23       27.59       24.20      6.75 o 
   1   2  23      873.37      909.59     36.59 o 
   2   2  23      349.21      325.34     22.51 o 
   3   2  23      691.32      763.81     35.46 o 
   4   2  23       90.45       96.81     13.51 o 
   5   2  23      163.29      170.51     12.53 o 
   6   2  23     1790.82     1647.48     31.81 o 
   7   2  23       13.75       12.06      4.16 o 
   8   2  23      102.24      112.30     10.50 o 
   9   2  23       26.59       35.41      8.16 o 
  10   2  23        4.20        1.13      3.38 o 
  11   2  23        4.94        5.07      2.81 o 
 -11   3  23      162.37      163.79     10.69 o 
 -10   3  23       31.82       29.87      5.18 o 
  -9   3  23       30.95       41.60      6.47 o 
  -8   3  23      552.02      541.77     20.47 o 
  -7   3  23       20.55       18.57      6.19 o 
  -6   3  23       80.80       82.92      7.19 o 
  -5   3  23       12.89        9.41      2.66 o 
  -4   3  23      218.48      204.20     11.15 o 
  -3   3  23      163.02      117.98      8.44 o 
  -2   3  23      973.46      905.26     22.20 o 
  -1   3  23      926.09     1015.97     39.96 o 
   0   3  23       11.76       15.76      6.75 o 
   1   3  23      946.86     1004.15     40.53 o 
   2   3  23      136.78      121.58     14.63 o 
   3   3  23     1535.34     1490.47     51.22 o 
   4   3  23     2403.65     2309.81     91.18 o 
   5   3  23      101.28      108.53     10.69 o 
   6   3  23       10.33       17.70      4.53 o 
   7   3  23      224.68      213.86     11.53 o 
   8   3  23       52.09       43.39      5.39 o 
   9   3  23        1.73       -0.80      1.95 o 
  10   3  23      101.51      111.45     10.69 o 
 -10   4  23        0.27        2.97      2.16 o 
  -9   4  23        8.28        6.19      2.81 o 
  -8   4  23       39.11       46.16      9.57 o 
  -7   4  23      109.56       89.50     12.95 o 
  -6   4  23      173.08      203.92     13.46 o 
  -5   4  23       42.81       40.30      5.28 o 
  -4   4  23      789.61      778.09     19.10 o 
  -3   4  23     2097.06     2022.52     30.23 o 
  -2   4  23      692.42      660.09     19.56 o 
  -1   4  23      890.02      880.21     27.03 o 
   0   4  23      728.69      731.14     33.77 o 
   1   4  23        9.33       10.13      5.07 o 
   2   4  23     1304.99     1367.76     47.84 o 
   3   4  23      307.93      281.43     21.95 o 
   4   4  23      309.84      279.35     18.29 o 
   5   4  23      535.04      548.35     28.14 o 
   6   4  23        2.59        1.13      5.63 o 
   7   4  23       82.62       92.23     14.63 o 
   8   4  23      361.41      341.11     15.52 o 
   9   4  23       33.16       29.83      6.19 o 
  10   4  23       21.73        7.32      3.38 o 
  -9   5  23      463.34      468.20     13.91 o 
  -8   5  23      430.50      454.53     16.30 o 
  -7   5  23      194.53      211.45      9.90 o 
  -6   5  23      120.84      121.58      8.08 o 
  -5   5  23       81.17       82.23      7.22 o 
  -4   5  23      188.69      180.19      9.12 o 
  -3   5  23      151.53      159.64      8.67 o 
  -2   5  23        1.34        8.42      3.55 o 
  -1   5  23      508.53      481.25     30.96 o 
   0   5  23      711.96      695.70     36.02 o 
   1   5  23     1109.89     1085.93     42.78 o 
   2   5  23      187.65      220.08     20.26 o 
   3   5  23        3.30        6.19      3.18 o 
   4   5  23      103.01      101.32     14.63 o 
   5   5  23       50.96       41.09      9.57 o 
   6   5  23       14.57        4.50      4.50 o 
   7   5  23       12.81       15.20      5.07 o 
   8   5  23      498.10      474.50     22.51 o 
   9   5  23      853.95      722.16     21.95 o 
  -7   6  23      717.96      803.96     18.53 o 
  -6   6  23      181.19      194.47     21.11 o 
  -5   6  23       93.11       85.13      8.09 o 
  -4   6  23      299.95      312.39     15.91 o 
  -3   6  23      220.85      219.87     14.13 o 
  -2   6  23     1161.45     1144.04     55.16 o 
  -1   6  23      854.64      864.70     28.18 o 
   0   6  23     1146.11     1015.73     29.95 o 
   1   6  23      321.76      293.93     15.63 o 
   2   6  23      492.03      442.90     27.02 o 
   3   6  23       60.60       43.65     10.13 o 
   4   6  23       36.86       25.33      7.32 o 
   5   6  23      144.96      147.47     14.63 o 
   6   6  23      332.51      339.97     19.70 o 
   7   6  23       62.63       66.98      7.88 o 
  -5   7  23        2.40        3.38      3.38 o 
  -4   7  23       15.59       20.80      4.50 o 
  -3   7  23      878.32      914.36     73.17 o 
  -2   7  23        3.84        2.29      2.56 o 
  -1   7  23        5.28        4.37      2.29 o 
   0   7  23        7.75        2.60      2.74 o 
   1   7  23       22.96       17.50      3.98 o 
   2   7  23        0.05        1.61      2.70 o 
   3   7  23      125.58      141.28     13.51 o 
   4   7  23        2.55        0.75      1.62 o 
   5   7  23       13.55       14.41      2.56 o 
 -10   0  24     1091.03     1096.46     40.53 o 
  -8   0  24       43.93       46.72     10.13 o 
  -6   0  24      232.31      204.32     19.70 o 
  -4   0  24     4978.82     5577.44     91.75 o 
  -2   0  24      414.21      412.58     23.64 o 
   0   0  24     5083.07     5544.23     82.74 o 
   2   0  24       40.46       66.98      9.57 o 
   4   0  24       24.27       26.45      6.19 o 
   6   0  24      212.49      223.78     13.93 o 
   8   0  24        0.17       -2.35      3.23 o 
  10   0  24      114.62       91.75     11.82 o 
 -11   1  24      382.42      355.92     13.69 o 
 -10   1  24      640.85      621.39     27.86 o 
  -9   1  24      706.52      759.26     25.67 o 
  -8   1  24      357.56      352.65     18.31 o 
  -7   1  24     1079.84     1040.59     31.24 o 
  -6   1  24       14.28       11.10      4.05 o 
  -5   1  24      312.67      304.51     23.08 o 
  -4   1  24       10.26       11.63      4.22 o 
  -3   1  24      472.23      478.04     15.19 o 
  -2   1  24      309.80      340.72     15.06 o 
  -1   1  24      433.20      464.43     17.23 o 
   0   1  24      606.57      559.33     18.59 o 
   1   1  24       62.08       80.49     11.26 o 
   2   1  24      834.49      873.57     35.46 o 
   3   1  24     1311.55     1507.92     48.41 o 
   4   1  24       16.43       15.20      6.75 o 
   5   1  24      722.88      715.40     35.46 o 
   6   1  24      110.90       85.69      9.53 o 
   7   1  24       80.62       84.67      9.35 o 
   8   1  24       65.28       72.71      6.86 o 
   9   1  24       49.91       43.57      5.41 o 
  10   1  24      197.62      186.55     11.12 o 
  11   1  24      255.04      253.81     10.50 o 
 -11   2  24      259.31      226.31      9.45 o 
 -10   2  24      707.15      706.39     16.65 o 
  -9   2  24      151.62      147.72     10.94 o 
  -8   2  24       10.01        7.55      2.67 o 
  -7   2  24        4.65       -1.30      2.56 o 
  -6   2  24      210.57      190.78      9.14 o 
  -5   2  24     2009.74     2152.20     34.98 o 
  -4   2  24      139.87      113.66     10.14 o 
  -3   2  24      338.53      316.89     16.32 o 
  -2   2  24       87.85       86.12     12.38 o 
  -1   2  24       37.73       41.09      8.44 o 
   0   2  24     1077.05     1146.56     42.78 o 
   1   2  24       39.46       47.28      9.01 o 
   2   2  24     1797.65     1849.58     54.60 o 
   3   2  24     1474.56     1373.96     48.41 o 
   4   2  24       17.60        9.01      5.07 o 
   5   2  24      278.44      258.50     15.52 o 
   6   2  24     2639.62     2546.60     39.57 o 
   7   2  24     1004.12      931.54     42.78 o 
   8   2  24       38.74       32.02      5.68 o 
   9   2  24       21.14       19.90      4.99 o 
  10   2  24      122.35      142.97     13.51 o 
  11   2  24       14.96       14.07      3.94 o 
 -10   3  24      596.50      596.11     16.97 o 
  -9   3  24      239.07      228.57     12.13 o 
  -8   3  24       24.85       19.77      4.73 o 
  -7   3  24       82.98       74.40      7.93 o 
  -6   3  24       75.92       86.41      8.76 o 
  -5   3  24     2272.67     2210.81     46.01 o 
  -4   3  24       10.69        5.61      2.56 o 
  -3   3  24       42.65       38.32      5.26 o 
  -2   3  24        0.24       -3.37      3.37 o 
  -1   3  24     1689.23     1749.39     54.04 o 
   0   3  24      336.38      344.47     24.20 o 
   1   3  24       40.64       35.46      7.88 o 
   2   3  24       33.68       30.39      7.32 o 
   3   3  24        3.08        4.50      3.66 o 
   4   3  24      206.87      166.57     12.53 o 
   5   3  24       11.63        4.00      3.77 o 
   6   3  24      277.65      276.06     13.43 o 
   7   3  24      374.62      364.14     14.69 o 
   8   3  24      358.10      367.17     13.80 o 
   9   3  24      517.88      533.45     18.88 o 
  10   3  24       99.47       94.00      9.01 o 
 -10   4  24      792.52      678.69     23.36 o 
  -9   4  24       82.07       85.53      6.96 o 
  -8   4  24      422.63      426.21     22.51 o 
  -7   4  24      179.79      170.40     12.32 o 
  -6   4  24       62.57       67.53      6.68 o 
  -5   4  24      853.81      862.93     23.17 o 
  -4   4  24     4165.71     4186.20     50.78 o 
  -3   4  24     1073.70     1150.89     23.14 o 
  -2   4  24      138.66      124.19      8.70 o 
  -1   4  24       39.80       30.39      5.76 o 
   0   4  24      107.80      121.28     10.33 o 
   1   4  24       37.86       50.10      9.57 o 
   2   4  24      235.16      211.64     19.14 o 
   3   4  24        4.16       -0.56      3.94 o 
   4   4  24        4.67        3.60      2.97 o 
   5   4  24      294.31      252.66     15.46 o 
   6   4  24       39.53       31.96      5.93 o 
   7   4  24        8.52       15.74      6.19 o 
   8   4  24       24.90       17.80      4.50 o 
   9   4  24      165.93      150.29     11.82 o 
  -9   5  24       61.05       43.69      4.78 o 
  -8   5  24       68.91       57.15      6.16 o 
  -7   5  24      500.14      509.46     14.79 o 
  -6   5  24        4.38        8.31      2.96 o 
  -5   5  24       15.48       18.06      3.72 o 
  -4   5  24      246.41      272.88     11.11 o 
  -3   5  24      764.66      775.30     18.68 o 
  -2   5  24      149.28      145.08     11.92 o 
  -1   5  24        9.20       20.83      7.88 o 
   0   5  24     1313.11     1252.94     47.84 o 
   1   5  24     2486.08     2308.04     46.12 o 
   2   5  24     1177.15     1089.15     44.47 o 
   3   5  24       39.00       22.91      5.63 o 
   4   5  24      770.72      715.40     36.59 o 
   5   5  24       21.04        5.63      5.07 o 
   6   5  24       52.69       65.29     10.13 o 
   7   5  24       74.94       84.99     11.26 o 
   8   5  24       10.66        5.63      3.38 o 
  -7   6  24      201.01      203.76     12.95 o 
  -6   6  24      141.49      141.28     12.95 o 
  -5   6  24      153.85      188.00     16.32 o 
  -4   6  24      182.02      186.26     12.13 o 
  -3   6  24       14.52       10.69      4.38 o 
  -2   6  24       32.92       25.05      5.17 o 
  -1   6  24        8.48        4.80      4.16 o 
   0   6  24       21.20       22.80      5.63 o 
   1   6  24      361.60      403.68     17.86 o 
   2   6  24       83.15       53.01     17.17 o 
   3   6  24      124.78      121.53      9.55 o 
   4   6  24      118.98      101.32     12.38 o 
   5   6  24      209.58      212.76     16.32 o 
   6   6  24       22.65       20.83      5.07 o 
   7   6  24       78.85       71.48      7.88 o 
  -5   7  24      230.90      212.20     12.95 o 
  -4   7  24      214.66      214.67      9.93 o 
  -3   7  24       29.77       27.98      4.32 o 
  -2   7  24        3.19        4.92      6.47 o 
  -1   7  24       50.84       31.79      3.76 o 
   0   7  24      101.78       90.13      5.87 o 
   1   7  24      328.24      347.91     14.52 o 
   2   7  24      125.58      131.25      8.73 o 
   3   7  24       33.93       28.14      6.19 o 
   4   7  24      125.95      121.68      9.85 o 
 -11   0  25      180.85      200.94     14.63 o 
  -9   0  25      130.85      132.27     15.76 o 
  -7   0  25      169.76      171.67     18.57 o 
  -5   0  25     2312.96     2302.68     60.79 o 
  -3   0  25       15.31       13.51      5.63 o 
  -1   0  25     3461.25     3703.66     70.92 o 
   1   0  25      223.09      243.72     18.01 o 
   3   0  25      177.27      186.87     16.32 o 
   5   0  25     2345.91     2347.88     43.55 o 
   7   0  25        4.66        9.35      4.78 o 
   9   0  25        0.76        2.81      4.50 o 
  11   0  25      382.08      377.12     18.01 o 
 -11   1  25       40.68       40.80      8.16 o 
 -10   1  25       16.66        7.91      3.23 o 
  -9   1  25       92.95       99.10      7.33 o 
  -8   1  25      302.19      286.92     12.97 o 
  -7   1  25      488.78      496.75     21.49 o 
  -6   1  25       29.81       36.41      6.37 o 
  -5   1  25      498.43      531.91     30.96 o 
  -4   1  25       66.77       67.49      7.36 o 
  -3   1  25        5.75       12.14      2.77 o 
  -2   1  25       81.58       82.30      8.44 o 
  -1   1  25      458.25      510.74     18.35 o 
   0   1  25     2605.71     2679.24     63.04 o 
   1   1  25      209.25      213.33     18.01 o 
   2   1  25       12.63        4.50      3.94 o 
   3   1  25       75.52       79.93     11.82 o 
   4   1  25     1500.65     1577.71     51.22 o 
   5   1  25      142.19      151.83     16.60 o 
   6   1  25       33.34       41.69      6.96 o 
   7   1  25     1531.07     1472.74     37.81 o 
   8   1  25       31.32       19.75      6.47 o 
   9   1  25        7.25        7.23      2.77 o 
  10   1  25      124.47      153.83      9.75 o 
  11   1  25       22.14       18.57      4.50 o 
 -11   2  25        2.97       15.20      4.50 o 
 -10   2  25      392.26      361.90     11.55 o 
  -9   2  25       88.53       98.43      9.67 o 
  -8   2  25      219.00      258.36     11.77 o 
  -7   2  25      694.88      645.32     19.17 o 
  -6   2  25        5.76        8.99      3.90 o 
  -5   2  25      409.90      406.90     13.36 o 
  -4   2  25      175.52      167.85     12.34 o 
  -3   2  25       34.65       32.05      9.01 o 
  -2   2  25       51.99       40.53      9.01 o 
  -1   2  25     1229.33     1263.07     45.59 o 
   0   2  25        4.69       10.69      6.19 o 
   1   2  25       59.40       60.23     10.13 o 
   2   2  25       72.15       49.53      9.57 o 
   3   2  25      281.10      249.35     20.83 o 
   4   2  25      339.21      335.73     17.31 o 
   5   2  25        5.94        7.91      3.64 o 
   6   2  25       84.05       91.16      7.76 o 
   7   2  25        2.83        0.56      5.63 o 
   8   2  25      454.92      438.71     20.10 o 
   9   2  25      474.54      528.09     20.47 o 
  10   2  25       36.02       25.33      6.19 o 
 -10   3  25      196.39      225.47     14.63 o 
  -9   3  25       37.57       36.03      4.78 o 
  -8   3  25       18.14       13.23      3.98 o 
  -7   3  25       23.27       18.01      5.63 o 
  -6   3  25      191.68      204.32     19.70 o 
  -5   3  25      262.38      271.28     12.43 o 
  -4   3  25      535.33      549.71     15.81 o 
  -3   3  25      729.22      687.75     19.92 o 
  -2   3  25      718.83      684.13     25.33 o 
  -1   3  25      347.96      383.31     25.89 o 
   0   3  25      126.97      134.52     15.76 o 
   1   3  25      192.08      187.43     18.57 o 
   2   3  25      793.10      811.09     38.27 o 
   3   3  25        7.00        6.16      3.40 o 
   4   3  25       32.31       35.52      9.57 o 
   5   3  25      296.73      315.68     17.73 o 
   6   3  25     1722.49     1652.86     32.47 o 
   7   3  25       67.84       58.84      6.56 o 
   8   3  25        8.75        9.81      2.77 o 
   9   3  25        8.24        5.15      5.35 o 
  10   3  25        6.41        7.32      3.38 o 
 -10   4  25        2.15       -1.69      2.25 o 
  -9   4  25        4.23        6.00      6.47 o 
  -8   4  25      102.11      105.10      8.76 o 
  -7   4  25        5.22       -0.45      2.97 o 
  -6   4  25      194.01      193.55     10.69 o 
  -5   4  25        5.00        0.29      2.65 o 
  -4   4  25        0.05       -1.13      2.97 o 
  -3   4  25     2232.40     2123.92     36.39 o 
  -2   4  25      340.11      316.37     13.85 o 
  -1   4  25       15.58       10.66      3.40 o 
   0   4  25       77.50       99.34      9.75 o 
   1   4  25       66.14       71.48     11.82 o 
   2   4  25      627.76      612.09     23.28 o 
   3   4  25      278.30      309.01     23.64 o 
   4   4  25       28.82       33.74      6.75 o 
   5   4  25       12.64       11.39      9.57 o 
   6   4  25        0.00        1.97      3.58 o 
   7   4  25      276.32      252.12     14.13 o 
   8   4  25       70.63       57.47      6.33 o 
   9   4  25        3.03        3.94      2.81 o 
  -8   5  25      203.13      207.12     10.33 o 
  -7   5  25      329.78      336.60     11.77 o 
  -6   5  25       75.30       80.38      6.50 o 
  -5   5  25      217.10      241.72     11.69 o 
  -4   5  25      216.88      219.06      9.82 o 
  -3   5  25      271.83      288.20     11.44 o 
  -2   5  25      227.03      247.13     15.72 o 
  -1   5  25      466.15      464.36     29.83 o 
   0   5  25       72.81       90.06     12.95 o 
   1   5  25        1.43       -0.66      2.94 o 
   2   5  25     1113.43     1043.51     52.07 o 
   3   5  25      382.98      338.13     13.68 o 
   4   5  25       53.84       29.72      5.27 o 
   5   5  25      441.02      434.85     18.26 o 
   6   5  25      227.75      229.62     18.86 o 
   7   5  25      135.90      118.76     12.38 o 
   8   5  25        4.40        7.32      3.38 o 
  -7   6  25        0.76       -2.25      2.25 o 
  -6   6  25       51.48       51.22      7.32 o 
  -5   6  25       48.68       48.97      8.44 o 
  -4   6  25       57.02       52.81      6.49 o 
  -3   6  25       22.03       16.69      3.92 o 
  -2   6  25      221.63      179.94     12.72 o 
  -1   6  25     1364.08     1301.95     37.99 o 
   0   6  25        9.66        6.99      3.77 o 
   1   6  25        4.62       -1.36      3.94 o 
   2   6  25      293.78      260.37     18.57 o 
   3   6  25       60.32       48.73      5.97 o 
   4   6  25        9.86       13.51      5.07 o 
   5   6  25       68.95       59.66      8.44 o 
   6   6  25       10.81        6.19      3.38 o 
   7   6  25        0.00        3.38      2.25 o 
  -5   7  25       23.38       27.02      4.50 o 
  -4   7  25       81.42       86.43      7.88 o 
  -3   7  25      318.60      316.34     13.23 o 
  -2   7  25        0.89        0.82      2.16 o 
  -1   7  25      910.06      984.50     24.77 o 
   0   7  25      227.04      233.36      9.07 o 
   1   7  25       32.64       26.27      4.32 o 
   2   7  25      165.08      157.09      9.13 o 
   3   7  25       36.15       39.40      6.75 o 
   4   7  25       40.49       46.16      6.75 o 
 -10   0  26        8.34        7.88      5.07 o 
  -8   0  26      118.63      116.51     14.63 o 
  -6   0  26     4259.48     4043.63     86.68 o 
  -4   0  26     1495.31     1506.79     50.10 o 
  -2   0  26        7.54        2.25      3.94 o 
   0   0  26     3593.70     3810.04     72.05 o 
   2   0  26     2464.28     2535.71     59.66 o 
   4   0  26      254.98      278.06     20.83 o 
   6   0  26       42.80       40.90      7.32 o 
   8   0  26      167.17      178.12     16.60 o 
  10   0  26      343.25      325.90     19.70 o 
 -11   1  26       14.59       19.36      3.37 o 
 -10   1  26        1.88       -2.79      2.79 o 
  -9   1  26        8.61        0.95      3.77 o 
  -8   1  26      165.58      164.55      9.74 o 
  -7   1  26      577.63      572.64     18.61 o 
  -6   1  26       51.07       45.04      5.52 o 
  -5   1  26       29.30       36.71      4.85 o 
  -4   1  26     1465.76     1565.89     52.91 o 
  -3   1  26       29.29       25.54      3.81 o 
  -2   1  26     1002.28      908.47     38.27 o 
  -1   1  26      417.22      457.61     27.02 o 
   0   1  26      738.92      691.76     32.65 o 
   1   1  26     1148.30     1201.16     43.34 o 
   2   1  26        0.18       -2.81      5.07 o 
   3   1  26      128.73      114.82     14.07 o 
   4   1  26      267.94      312.39     23.08 o 
   5   1  26       14.13        5.03      4.22 o 
   6   1  26      320.10      359.98     18.71 o 
   7   1  26      207.88      209.66     20.26 o 
   8   1  26     1451.50     1476.05     29.43 o 
   9   1  26        5.25        4.61      3.08 o 
  10   1  26      116.68      116.32      8.33 o 
  11   1  26      101.72      115.39      9.57 o 
 -11   2  26        1.12        2.81      2.81 o 
 -10   2  26       79.82       80.61      5.30 o 
  -9   2  26       28.26       13.54      2.89 o 
  -8   2  26      370.59      387.49     14.62 o 
  -7   2  26       19.93       10.34      4.00 o 
  -6   2  26        1.86        0.20      2.30 o 
  -5   2  26        1.41       -2.83      2.83 o 
  -4   2  26     1405.31     1387.27     28.05 o 
  -3   2  26     2636.35     2616.90     47.76 o 
  -2   2  26      204.25      215.58     19.70 o 
  -1   2  26        0.00        5.07      3.38 o 
   0   2  26      737.43      792.52     36.59 o 
   1   2  26       44.97       39.40      9.01 o 
   2   2  26      238.06      288.75     22.51 o 
   3   2  26       35.82       40.53      9.01 o 
   4   2  26     3618.45     3576.31     71.77 o 
   5   2  26        1.81        4.65      2.97 o 
   6   2  26      510.04      503.29     17.79 o 
   7   2  26      722.75      763.81     38.84 o 
   8   2  26       13.57       23.64      5.63 o 
   9   2  26       35.21       44.77      6.16 o 
  10   2  26      157.71      179.55     14.07 o 
 -10   3  26      317.85      313.63     12.66 o 
  -9   3  26       92.70       91.05      6.40 o 
  -8   3  26      131.56      141.12     10.54 o 
  -7   3  26        0.00       -3.37      3.37 o 
  -6   3  26       97.49       86.24      9.13 o 
  -5   3  26        1.40        1.49      2.77 o 
  -4   3  26       76.70       62.70      6.35 o 
  -3   3  26     1681.66     1575.55     30.54 o 
  -2   3  26      889.46      956.52     23.72 o 
  -1   3  26       30.34       38.83      6.56 o 
   0   3  26        1.46        5.07      3.38 o 
   1   3  26      109.52      107.44      9.95 o 
   2   3  26      229.01      223.27     11.36 o 
   3   3  26      103.00      108.15      9.40 o 
   4   3  26      156.59      133.38     11.34 o 
   5   3  26     2786.67     2568.04     49.75 o 
   6   3  26        5.98        3.98      3.06 o 
   7   3  26       43.32       47.01      5.27 o 
   8   3  26       34.82       20.25      5.18 o 
   9   3  26       89.36       98.02      7.69 o 
  10   3  26        6.09        1.13      2.25 o 
  -9   4  26      250.51      256.14     13.79 o 
  -8   4  26      231.48      282.89     13.73 o 
  -7   4  26       16.70       12.87      4.22 o 
  -6   4  26       62.16       73.09      6.59 o 
  -5   4  26      488.66      482.01     17.08 o 
  -4   4  26      605.39      578.84     19.06 o 
  -3   4  26      217.66      225.57     12.02 o 
  -2   4  26       95.27      101.73      9.93 o 
  -1   4  26       10.45       10.09     10.69 o 
   0   4  26      392.90      407.88     19.23 o 
   1   4  26       17.06       24.04      4.73 o 
   2   4  26     1164.29     1064.10     31.04 o 
   3   4  26     3181.19     3007.39     73.74 o 
   4   4  26        0.08        4.16      2.56 o 
   5   4  26       26.45       22.97      5.10 o 
   6   4  26       52.43       46.28      6.73 o 
   7   4  26      376.57      351.74     16.12 o 
   8   4  26       96.71       89.75     11.82 o 
  -8   5  26       26.04       30.44      3.98 o 
  -7   5  26      829.26      918.38     18.45 o 
  -6   5  26      695.35      674.92     17.64 o 
  -5   5  26        0.42        3.88      3.04 o 
  -4   5  26      609.68      651.08     18.44 o 
  -3   5  26       29.00       35.48      4.85 o 
  -2   5  26      353.25      312.06     13.69 o 
  -1   5  26      215.63      269.05     22.51 o 
   0   5  26      279.51      256.10     21.95 o 
   1   5  26      409.45      412.75     15.45 o 
   2   5  26      572.26      547.63     17.41 o 
   3   5  26      231.28      212.16     10.78 o 
   4   5  26       16.88       12.38      5.91 o 
   5   5  26      299.29      267.57     14.09 o 
   6   5  26      132.50      144.28      9.70 o 
   7   5  26      123.91      133.96     12.38 o 
   8   5  26      115.07      101.32      9.01 o 
  -6   6  26      262.45      283.68     16.32 o 
  -5   6  26      182.39      221.77     16.32 o 
  -4   6  26       94.07       88.38     11.54 o 
  -3   6  26       27.78       18.92      4.38 o 
  -2   6  26       72.41       69.69      7.93 o 
  -1   6  26       27.73       25.66      5.13 o 
   0   6  26      140.10      134.11     10.66 o 
   1   6  26      152.15      140.60      8.29 o 
   2   6  26      146.41      158.55     16.32 o 
   3   6  26        6.29        5.63      4.50 o 
   4   6  26       50.06       51.78      8.44 o 
   5   6  26      122.49      109.20     11.26 o 
   6   6  26      139.12      130.58     10.69 o 
  -4   7  26        0.08        1.13      2.25 o 
  -3   7  26        5.05       14.20      3.66 o 
  -2   7  26      123.81      129.45      8.44 o 
  -1   7  26        1.83        7.88      2.70 o 
   0   7  26      107.58      105.24      5.97 o 
   1   7  26      209.07      180.76      9.75 o 
   2   7  26      207.42      174.45      9.05 o 
   3   7  26       60.44       48.97      7.32 o 
   4   7  26      496.93      441.29     18.57 o 
 -11   0  27       81.49       94.56      9.01 o 
  -9   0  27      309.66      296.63     21.95 o 
  -7   0  27      433.24      437.35     28.71 o 
  -5   0  27       58.19       61.92     11.82 o 
  -3   0  27      605.01      612.96     32.08 o 
  -1   0  27      451.36      484.06     27.02 o 
   1   0  27      238.73      288.75     20.83 o 
   3   0  27      961.50     1002.46     38.84 o 
   5   0  27      531.95      553.59     21.88 o 
   7   0  27       65.22       68.58      7.96 o 
   9   0  27     1412.58     1451.63     46.16 o 
 -11   1  27       10.97       10.91      2.56 o 
 -10   1  27       54.92       67.87      6.73 o 
  -9   1  27       80.28       85.28      8.36 o 
  -8   1  27       54.79       56.61      6.02 o 
  -7   1  27       13.60       20.93      4.22 o 
  -6   1  27      574.01      525.63     17.71 o 
  -5   1  27      829.55      793.92     21.43 o 
  -4   1  27     1155.32     1106.22     31.24 o 
  -3   1  27      843.95      857.01     21.51 o 
  -2   1  27      941.58      996.84     40.53 o 
  -1   1  27      545.85      541.48     29.83 o 
   0   1  27      106.30      123.27     14.63 o 
   1   1  27     1199.32     1238.31     45.03 o 
   2   1  27      442.35      470.56     28.14 o 
   3   1  27      268.76      253.29     20.83 o 
   4   1  27      544.64      528.49     17.41 o 
   5   1  27       78.68       75.47      6.90 o 
   6   1  27      347.05      355.77     18.71 o 
   7   1  27      250.68      244.83     15.32 o 
   8   1  27       35.37       28.13      4.87 o 
   9   1  27       72.96       72.57      6.12 o 
  10   1  27      282.55      296.99     12.26 o 
 -10   2  27      274.68      239.78     10.54 o 
  -9   2  27       78.85       87.69      6.24 o 
  -8   2  27        4.89        5.37      3.78 o 
  -7   2  27       28.15       24.13      3.53 o 
  -6   2  27      520.42      525.13     15.08 o 
  -5   2  27     1101.55     1053.93     25.12 o 
  -4   2  27      494.41      521.24     15.03 o 
  -3   2  27     1100.38     1040.66     24.91 o 
  -2   2  27      693.50      682.76     34.90 o 
  -1   2  27     3711.79     3596.71     79.93 o 
   0   2  27      668.86      591.57     32.08 o 
   1   2  27      722.56      730.04     36.02 o 
   2   2  27      149.33      140.72     15.76 o 
   3   2  27       50.45       59.98      8.44 o 
   4   2  27      835.20      802.50     27.45 o 
   5   2  27      232.33      239.96     15.51 o 
   6   2  27       62.32       74.56      7.02 o 
   7   2  27      194.61      221.77     20.83 o 
   8   2  27       15.43       12.46      4.22 o 
   9   2  27      256.42      301.37     14.52 o 
  10   2  27      416.99      396.26     19.14 o 
 -10   3  27      104.51       91.18      8.44 o 
  -9   3  27       81.93       90.29     14.63 o 
  -8   3  27       38.67       33.37      7.04 o 
  -7   3  27       23.43       16.19      4.32 o 
  -6   3  27       47.97       37.16      6.08 o 
  -5   3  27      418.21      455.50     16.65 o 
  -4   3  27        7.16        1.98      3.01 o 
  -3   3  27      169.61      205.74     11.36 o 
  -2   3  27       77.66      100.49      7.88 o 
  -1   3  27        7.94        5.33      4.50 o 
   0   3  27      570.44      558.01     22.29 o 
   1   3  27      818.25      740.22     20.57 o 
   2   3  27      343.74      319.54     13.75 o 
   3   3  27       59.10       53.07      5.92 o 
   4   3  27      317.61      320.95     17.51 o 
   5   3  27      167.93      183.16     13.51 o 
   6   3  27      214.40      189.10     10.94 o 
   7   3  27        0.17        3.89      2.56 o 
   8   3  27       11.25       19.68      3.43 o 
   9   3  27       75.84       84.43      9.57 o 
  -9   4  27      495.90      548.79     22.51 o 
  -8   4  27       17.21       23.15      4.50 o 
  -7   4  27      125.96      112.52     10.98 o 
  -6   4  27       13.51       14.19      4.22 o 
  -5   4  27       43.58       40.60      5.37 o 
  -4   4  27      365.01      355.09     14.95 o 
  -3   4  27        7.36       12.37      3.71 o 
  -2   4  27      210.29      224.84     14.71 o 
  -1   4  27     1491.10     1331.95     35.00 o 
   0   4  27      281.30      269.05     15.69 o 
   1   4  27      160.61      131.95     10.94 o 
   2   4  27        3.57        1.56      6.47 o 
   3   4  27      828.49      762.12     37.71 o 
   4   4  27      153.30      161.45     11.92 o 
   5   4  27      389.02      387.41     18.69 o 
   6   4  27        0.07       -1.80      2.81 o 
   7   4  27       39.76       45.72     11.54 o 
   8   4  27      101.18      107.55      7.53 o 
  -8   5  27        6.06        1.13      2.25 o 
  -7   5  27       57.14       52.53      5.53 o 
  -6   5  27        2.79       -1.46      2.32 o 
  -5   5  27      311.66      327.81     15.07 o 
  -4   5  27      137.61      147.31      9.09 o 
  -3   5  27       15.96       16.87      3.64 o 
  -2   5  27      454.53      444.77     16.25 o 
  -1   5  27      380.79      370.37     26.45 o 
   0   5  27     1622.89     1712.80     56.29 o 
   1   5  27        2.56       12.68      3.43 o 
   2   5  27       18.04       20.74      3.88 o 
   3   5  27      912.47      804.53     20.50 o 
   4   5  27      865.64      852.87     30.96 o 
   5   5  27        9.96       10.02      3.92 o 
   6   5  27        3.38       10.26      3.37 o 
   7   5  27        9.79        3.07      2.16 o 
  -6   6  27        4.86        3.38      2.81 o 
  -5   6  27        4.24        2.81      2.81 o 
  -4   6  27       23.46       11.40      3.94 o 
  -3   6  27      167.89      170.05     12.95 o 
  -2   6  27       58.89       54.28      6.96 o 
  -1   6  27      186.93      160.85     14.63 o 
   0   6  27      283.30      265.21     14.26 o 
   1   6  27       31.12       20.13      3.55 o 
   2   6  27      175.57      175.05     10.75 o 
   3   6  27      130.17      128.90     12.95 o 
   4   6  27        0.66        6.19      3.94 o 
   5   6  27      424.41      504.33     22.51 o 
   6   6  27        9.95        6.75      2.25 o 
  -4   7  27      100.85       96.81      8.44 o 
  -3   7  27      354.22      363.24     12.13 o 
  -2   7  27       80.80       72.82      5.76 o 
  -1   7  27        3.61        7.65      2.29 o 
   0   7  27      514.43      512.36     15.23 o 
   1   7  27       82.09       64.17      5.57 o 
   2   7  27       39.69       29.41      5.91 o 
   3   7  27      370.91      383.31     17.45 o 
 -10   0  28      258.00      235.84     16.89 o 
  -8   0  28        6.05        9.57      5.63 o 
  -6   0  28     1175.00     1183.14     47.84 o 
  -4   0  28      164.56      178.43     17.45 o 
  -2   0  28      524.84      562.30     29.83 o 
   0   0  28      107.49      121.02     13.51 o 
   2   0  28       27.01       17.45      5.63 o 
   4   0  28      246.54      254.34     14.71 o 
   6   0  28      911.34      983.93     48.41 o 
   8   0  28       39.13       40.56      5.97 o 
  10   0  28      268.09      299.44     17.45 o 
 -11   1  28      214.38      190.25     11.26 o 
 -10   1  28      134.95      128.38      8.55 o 
  -9   1  28       44.46       50.61      6.56 o 
  -8   1  28      182.32      179.73      9.91 o 
  -7   1  28       41.89       32.12      4.87 o 
  -6   1  28      717.31      657.14     19.91 o 
  -5   1  28      208.69      199.66      9.42 o 
  -4   1  28      406.29      375.84     12.56 o 
  -3   1  28       36.05       26.98      5.17 o 
  -2   1  28      383.83      409.20     26.45 o 
  -1   1  28      540.88      553.30     30.39 o 
   0   1  28        9.49       14.07      5.07 o 
   1   1  28      295.47      324.21     23.64 o 
   2   1  28      122.20      109.76     14.07 o 
   3   1  28       21.99       21.84      3.95 o 
   4   1  28     2419.91     2380.00     37.30 o 
   5   1  28        5.59       10.41      3.12 o 
   6   1  28       26.08       30.96      6.08 o 
   7   1  28      271.79      313.12     17.10 o 
   8   1  28       54.12       67.15      6.16 o 
   9   1  28       35.85       51.00      6.16 o 
  10   1  28        7.16        1.94      2.25 o 
 -10   2  28       72.35       79.92      5.93 o 
  -9   2  28      225.81      234.40      9.74 o 
  -8   2  28       17.53       17.73      4.45 o 
  -7   2  28        3.66       -1.01      2.51 o 
  -6   2  28       49.78       52.19      5.23 o 
  -5   2  28       42.18       47.43      7.07 o 
  -4   2  28        3.34        2.01      2.46 o 
  -3   2  28       89.01       81.53      8.76 o 
  -2   2  28       28.74       42.49      9.85 o 
  -1   2  28      445.42      365.86     25.89 o 
   0   2  28      580.41      588.19     32.65 o 
   1   2  28       37.34       33.77      9.01 o 
   2   2  28       14.01       14.90      3.55 o 
   3   2  28     1085.96     1093.37     31.64 o 
   4   2  28       18.63       14.92      4.78 o 
   5   2  28     3259.40     3053.12     63.60 o 
   6   2  28      468.75      440.26     16.33 o 
   7   2  28     1129.16     1160.63     46.16 o 
   8   2  28        2.23        1.41      2.79 o 
   9   2  28       84.36       64.29      6.77 o 
  10   2  28       18.13       20.83      4.50 o 
 -10   3  28       30.14       41.09      5.63 o 
  -9   3  28        5.17        1.13      2.81 o 
  -8   3  28       26.06       19.48      5.07 o 
  -7   3  28     1151.91     1173.00     30.62 o 
  -6   3  28       12.29       17.16      5.35 o 
  -5   3  28      132.34      129.27      9.10 o 
  -4   3  28      110.52      116.99      8.77 o 
  -3   3  28      207.50      196.92     11.96 o 
  -2   3  28     1788.93     1686.79     31.55 o 
  -1   3  28       46.25       43.79      7.04 o 
   0   3  28      931.49      893.52     28.65 o 
   1   3  28       11.47       12.54      3.13 o 
   2   3  28      525.36      498.35     17.44 o 
   3   3  28        4.86        4.13      2.60 o 
   4   3  28      403.60      377.80     19.09 o 
   5   3  28       35.68       37.75      7.32 o 
   6   3  28      167.57      155.43      9.74 o 
   7   3  28      635.43      590.89     17.30 o 
   8   3  28      136.02      136.56      7.46 o 
   9   3  28      278.88      309.58     16.32 o 
  -9   4  28        2.62        2.81      2.81 o 
  -8   4  28       34.76       34.85      7.60 o 
  -7   4  28        5.24        1.41      3.18 o 
  -6   4  28       54.53       57.81      5.73 o 
  -5   4  28      320.26      267.67     12.55 o 
  -4   4  28       12.86       22.49      4.07 o 
  -3   4  28     2234.53     2234.39     45.37 o 
  -2   4  28       15.10       15.37      4.17 o 
  -1   4  28       70.28       78.64      8.76 o 
   0   4  28      109.66       97.01      9.75 o 
   1   4  28      609.08      551.09     22.02 o 
   2   4  28       74.54       61.91      8.15 o 
   3   4  28       38.80       30.82      5.93 o 
   4   4  28      507.38      457.75     19.67 o 
   5   4  28        2.90       11.47      3.83 o 
   6   4  28       65.83       50.54      8.44 o 
   7   4  28       36.80       32.62      4.96 o 
   8   4  28      257.80      243.89     10.94 o 
  -8   5  28       68.15       48.97      6.19 o 
  -7   5  28       22.52       22.51      5.07 o 
  -6   5  28        9.25        6.42      2.97 o 
  -5   5  28        1.09        4.95      2.97 o 
  -4   5  28       49.40       35.36      4.55 o 
  -3   5  28      476.22      479.95     20.65 o 
  -2   5  28      130.51      128.36      8.74 o 
  -1   5  28      756.80      754.80     37.15 o 
   0   5  28       28.30       30.96      8.44 o 
   1   5  28      349.54      387.70     14.89 o 
   2   5  28     1178.39     1140.02     31.79 o 
   3   5  28      140.00      129.66      8.04 o 
   4   5  28      652.41      640.39     21.85 o 
   5   5  28      129.96      112.50      8.90 o 
   6   5  28      337.72      345.26     13.69 o 
   7   5  28       93.28      105.82     10.13 o 
  -6   6  28        0.87        5.07      2.81 o 
  -5   6  28        3.30        1.13      2.81 o 
  -4   6  28      149.01      160.28      9.75 o 
  -3   6  28       40.17       29.50      5.63 o 
  -2   6  28      828.01      795.63     37.43 o 
  -1   6  28       27.22       34.28      5.68 o 
   0   6  28      356.33      323.95     15.29 o 
   1   6  28       84.44       82.23      8.77 o 
   2   6  28      113.65       95.47      7.96 o 
   3   6  28      153.44      158.73     13.51 o 
   4   6  28      159.94      132.27     11.82 o 
   5   6  28       27.24       32.08      5.63 o 
  -3   7  28      340.69      357.42     16.32 o 
  -2   7  28       51.12       50.10      4.78 o 
  -1   7  28       10.89       20.08      3.18 o 
   0   7  28        0.06       -2.81      2.81 o 
   1   7  28        1.51        1.48      2.25 o 
   2   7  28      126.00      106.94      9.01 o 
  -9   0  29     2196.85     2281.30     57.41 o 
  -7   0  29       64.24       36.02      9.01 o 
  -5   0  29     6029.41     6007.47    105.26 o 
  -3   0  29       87.00       72.78      8.72 o 
  -1   0  29      583.95      625.34     31.52 o 
   1   0  29     2940.96     3036.10     68.67 o 
   3   0  29        0.86        1.69      3.94 o 
   5   0  29       14.47       15.78      4.56 o 
   7   0  29        0.46        2.53      3.58 o 
   9   0  29      196.00      219.52     16.89 o 
 -10   1  29       11.60       12.83      3.37 o 
  -9   1  29      768.68      827.50     23.68 o 
  -8   1  29      220.61      229.20     10.88 o 
  -7   1  29      775.28      733.71     17.37 o 
  -6   1  29       14.76       21.51      3.67 o 
  -5   1  29     1037.18     1005.81     21.07 o 
  -4   1  29      300.63      290.44     11.25 o 
  -3   1  29       12.96       16.48      4.21 o 
  -2   1  29       13.14       24.20      6.75 o 
  -1   1  29       44.39       54.04     10.69 o 
   0   1  29      341.08      323.65     23.64 o 
   1   1  29       96.97       71.48     11.82 o 
   2   1  29       12.92        4.94      2.65 o 
   3   1  29     1027.00     1021.12     24.37 o 
   4   1  29      341.46      328.99     14.06 o 
   5   1  29     3378.09     3430.65     45.30 o 
   6   1  29       15.51        8.74      4.26 o 
   7   1  29       71.66       80.51      7.25 o 
   8   1  29       38.14       40.37      5.08 o 
   9   1  29       90.45      103.88      8.09 o 
  10   1  29      158.09      162.67     12.38 o 
 -10   2  29      113.45      100.87      6.19 o 
  -9   2  29        0.01        5.16      2.29 o 
  -8   2  29        0.03       -0.06      2.23 o 
  -7   2  29       63.45       68.58      5.37 o 
  -6   2  29       23.05       19.52      3.44 o 
  -5   2  29       24.51       26.08      5.76 o 
  -4   2  29      688.42      704.67     20.35 o 
  -3   2  29        0.27       -3.94      4.50 o 
  -2   2  29      158.69      141.08      7.95 o 
  -1   2  29     2064.97     1930.08     28.90 o 
   0   2  29      593.42      566.29     15.68 o 
   1   2  29       31.22       20.55      6.17 o 
   2   2  29        4.96        2.79      2.50 o 
   3   2  29      370.70      350.22     18.30 o 
   4   2  29      123.37      143.49     12.13 o 
   5   2  29      180.74      198.12     14.13 o 
   6   2  29      292.98      292.43     13.73 o 
   7   2  29      227.91      228.52     20.26 o 
   8   2  29       35.70       31.97      5.27 o 
   9   2  29       35.72       35.46      7.32 o 
  -9   3  29      111.67       92.87     10.13 o 
  -8   3  29      483.77      524.71     25.89 o 
  -7   3  29       36.48       34.85      6.47 o 
  -6   3  29      701.19      696.72     24.47 o 
  -5   3  29      263.66      301.74     13.40 o 
  -4   3  29     1077.60     1076.78     25.77 o 
  -3   3  29      248.27      269.25     12.89 o 
  -2   3  29      148.00      171.16     10.22 o 
  -1   3  29      485.08      470.02     21.09 o 
   0   3  29      886.24      813.02     27.85 o 
   1   3  29       14.34       15.95      3.87 o 
   2   3  29       33.51       36.40      4.71 o 
   3   3  29      119.33      109.24     10.41 o 
   4   3  29      450.94      422.33     20.29 o 
   5   3  29       15.98       12.83      4.73 o 
   6   3  29      192.17      216.86     13.69 o 
   7   3  29        3.61        6.70      3.86 o 
   8   3  29       46.04       53.69      5.97 o 
   9   3  29       36.82       33.77      5.07 o 
  -9   4  29       10.33       12.38      3.94 o 
  -8   4  29       17.78       12.95      5.07 o 
  -7   4  29       11.31        8.16      3.18 o 
  -6   4  29        9.59        6.94      5.13 o 
  -5   4  29      640.25      711.93     19.80 o 
  -4   4  29     1724.36     1714.16     38.80 o 
  -3   4  29        0.69        9.85      3.98 o 
  -2   4  29       32.80       21.23      5.36 o 
  -1   4  29      893.94      824.12     27.85 o 
   0   4  29      565.88      575.26     23.04 o 
   1   4  29      320.12      281.32     15.91 o 
   2   4  29      348.46      281.94     29.55 o 
   3   4  29      385.38      356.29     25.33 o 
   4   4  29        7.25        8.44      4.32 o 
   5   4  29       73.27       62.56      7.75 o 
   6   4  29      146.50      145.27     10.35 o 
   7   4  29      443.09      422.13     15.92 o 
   8   4  29       95.80       92.13      6.33 o 
  -7   5  29      307.69      317.46     16.89 o 
  -6   5  29       84.30       66.32     10.41 o 
  -5   5  29      141.17      134.19      9.75 o 
  -4   5  29        0.05       -0.40      2.46 o 
  -3   5  29       10.06        9.22      3.31 o 
  -2   5  29      268.90      297.31     12.94 o 
  -1   5  29       78.28       54.87      7.75 o 
   0   5  29      127.60      143.40     19.14 o 
   1   5  29      678.08      592.65     17.94 o 
   2   5  29      593.01      546.75     16.55 o 
   3   5  29        0.14       -1.33      2.23 o 
   4   5  29      431.01      375.44     16.26 o 
   5   5  29      359.63      426.25     16.09 o 
   6   5  29      183.96      210.34     10.26 o 
   7   5  29       10.61        5.07      2.81 o 
  -5   6  29      126.54      140.15     11.26 o 
  -4   6  29       25.97       33.71      4.56 o 
  -3   6  29      352.46      375.95     15.32 o 
  -2   6  29      506.65      546.41     21.95 o 
  -1   6  29      222.92      201.64     12.13 o 
   0   6  29        1.25        5.84      2.90 o 
   1   6  29        2.74       -1.82      1.82 o 
   2   6  29        0.13        1.41      2.39 o 
   3   6  29       94.61       83.30      9.57 o 
   4   6  29        0.32       -0.56      3.38 o 
   5   6  29      107.85      106.38      9.57 o 
  -2   7  29        5.35       12.38      3.38 o 
  -1   7  29      239.31      233.59     13.51 o 
   0   7  29        1.98        5.07      2.81 o 
 -10   0  30        7.47       11.26      4.50 o 
  -8   0  30      434.24      427.22     26.45 o 
  -6   0  30      805.48      737.92     37.15 o 
  -4   0  30      777.71      746.67     26.27 o 
  -2   0  30      121.08      111.06      7.96 o 
   0   0  30     2571.86     2676.43     65.29 o 
   2   0  30      203.11      214.45     19.70 o 
   4   0  30     1344.41     1303.26     33.32 o 
   6   0  30      332.70      347.47     17.11 o 
   8   0  30      162.26      171.72     10.90 o 
  10   0  30      242.54      269.05     14.07 o 
 -10   1  30      202.64      217.54     12.38 o 
  -9   1  30       79.37       77.59      7.36 o 
  -8   1  30       12.98       10.37      4.06 o 
  -7   1  30      194.95      175.90      9.02 o 
  -6   1  30     1241.62     1246.49     23.09 o 
  -5   1  30     1474.61     1574.42     26.36 o 
  -4   1  30       75.94       84.26      6.25 o 
  -3   1  30        6.25        3.15      1.97 o 
  -2   1  30      383.22      396.39     13.21 o 
  -1   1  30      895.58      873.54     19.62 o 
   0   1  30     2196.45     2260.59     31.66 o 
   1   1  30      104.02       96.00      7.79 o 
   2   1  30     1502.07     1474.48     29.88 o 
   3   1  30      120.91      155.90      9.94 o 
   4   1  30       89.08       98.07      8.07 o 
   5   1  30      265.71      290.62     13.36 o 
   6   1  30     4240.56     4288.11     62.68 o 
   7   1  30        7.88        4.46      2.70 o 
   8   1  30      413.60      460.56     14.81 o 
   9   1  30       56.38       55.28      5.76 o 
  10   1  30       52.47       45.03      6.19 o 
 -10   2  30        2.29        5.63      2.81 o 
  -9   2  30        1.50        2.25      1.99 o 
  -8   2  30      229.80      243.43     12.53 o 
  -7   2  30      442.98      436.09     18.08 o 
  -6   2  30      176.67      182.64     12.53 o 
  -5   2  30      105.63       94.56     13.51 o 
  -4   2  30       98.51       90.25      9.57 o 
  -3   2  30        0.03        8.51      2.72 o 
  -2   2  30     1147.93     1093.92     22.05 o 
  -1   2  30      413.27      408.58     13.56 o 
   0   2  30      774.31      780.91     18.71 o 
   1   2  30      426.87      453.30     14.29 o 
   2   2  30        0.15       -0.84      3.18 o 
   3   2  30      292.55      301.11     18.29 o 
   4   2  30       37.43       32.06      5.76 o 
   5   2  30     3868.04     3909.11     61.48 o 
   6   2  30      172.32      193.87     10.69 o 
   7   2  30      433.33      424.40     26.45 o 
   8   2  30       98.78       96.84      8.55 o 
   9   2  30       60.84       44.47      7.32 o 
  -9   3  30       72.10       68.67      7.88 o 
  -8   3  30        0.03        0.00      3.38 o 
  -7   3  30       43.91       38.27      8.44 o 
  -6   3  30      246.07      254.28     14.71 o 
  -5   3  30     1210.38     1223.38     32.39 o 
  -4   3  30      577.05      512.92     30.96 o 
  -3   3  30       67.69       73.53      7.00 o 
  -2   3  30      765.62      663.04     20.10 o 
  -1   3  30       45.04       30.56      7.60 o 
   0   3  30      250.10      237.80     15.32 o 
   1   3  30      141.77      139.48      9.51 o 
   2   3  30      387.57      388.92     13.57 o 
   3   3  30       62.99       51.97      7.36 o 
   4   3  30      281.01      285.65     16.51 o 
   5   3  30      608.37      552.78     18.20 o 
   6   3  30      329.34      330.89     18.57 o 
   7   3  30        3.54        3.98      2.56 o 
   8   3  30       75.44       65.45      6.22 o 
  -8   4  30      110.08      106.62      7.13 o 
  -7   4  30        6.01        9.57      4.50 o 
  -6   4  30       75.23       61.55      6.63 o 
  -5   4  30      128.57      123.73      6.83 o 
  -4   4  30      145.24      149.31     11.34 o 
  -3   4  30       84.29       89.66      9.05 o 
  -2   4  30      246.33      277.30     16.12 o 
  -1   4  30      149.50      129.02     11.26 o 
   0   4  30      264.65      273.66     34.62 o 
   1   4  30      340.81      266.63     15.51 o 
   2   4  30        2.09       -0.56      5.07 o 
   3   4  30      157.83      162.11     16.89 o 
   4   4  30      139.96      133.15     13.51 o 
   5   4  30       16.55       17.10      4.73 o 
   6   4  30      715.67      703.86     21.89 o 
   7   4  30       22.28       24.15      4.50 o 
   8   4  30      108.93      106.94      9.57 o 
  -7   5  30      133.66      137.34     10.69 o 
  -6   5  30      154.97      138.38      9.29 o 
  -5   5  30       23.35       25.33      4.56 o 
  -4   5  30      167.18      183.69     14.51 o 
  -3   5  30        0.07       -2.56      2.56 o 
  -2   5  30      410.30      414.95     14.86 o 
  -1   5  30       50.37       30.54      4.68 o 
   0   5  30      686.04      636.33     18.68 o 
   1   5  30       77.43       63.25      5.87 o 
   2   5  30      680.01      595.96     21.12 o 
   3   5  30       37.11       44.89      6.08 o 
   4   5  30       69.24       47.97      9.57 o 
   5   5  30      107.32       99.32      7.53 o 
   6   5  30        9.27        3.71      1.87 o 
  -5   6  30      519.50      517.27     20.26 o 
  -4   6  30       41.99       40.19      4.32 o 
  -3   6  30       90.45       90.86     12.38 o 
  -2   6  30      482.63      503.45     17.91 o 
  -1   6  30      809.10      774.80     33.21 o 
   0   6  30     1615.91     1520.58     30.83 o 
   1   6  30       59.15       43.76      4.20 o 
   2   6  30       24.34       26.63      3.94 o 
   3   6  30       54.40       52.91      7.32 o 
   4   6  30       11.75       10.69      3.38 o 
  -9   0  31      740.65      658.18     28.99 o 
  -7   0  31     1982.35     1968.88     60.79 o 
  -5   0  31       12.05        9.54      7.32 o 
  -3   0  31      201.29      238.94     16.60 o 
  -1   0  31     1836.26     1880.32     60.23 o 
   1   0  31       49.28       41.11      6.56 o 
   3   0  31      909.25     1011.84     29.32 o 
   5   0  31       62.05       53.13      6.89 o 
   7   0  31      200.81      202.30     12.13 o 
   9   0  31      200.82      198.69     14.63 o 
 -10   1  31        0.08        3.71      1.87 o 
  -9   1  31       52.22       55.06      4.87 o 
  -8   1  31      156.78      151.17     10.75 o 
  -7   1  31        6.14        3.04      1.96 o 
  -6   1  31       26.48       28.36      3.51 o 
  -5   1  31       15.25       15.78      3.15 o 
  -4   1  31       19.71       21.52      3.43 o 
  -3   1  31      842.97      832.08     19.32 o 
  -2   1  31      669.43      618.77     16.81 o 
  -1   1  31      216.65      209.65      9.91 o 
   0   1  31       65.08       59.72      5.55 o 
   1   1  31      135.37      144.76      9.74 o 
   2   1  31      239.24      214.78     14.13 o 
   3   1  31      327.61      325.30     14.28 o 
   4   1  31      166.46      163.45     10.39 o 
   5   1  31        3.40        6.55      2.50 o 
   6   1  31       18.58       22.21      9.01 o 
   7   1  31      205.82      214.54     10.61 o 
   8   1  31        5.28        3.97      2.15 o 
   9   1  31      278.49      253.40     19.70 o 
  -9   2  31      792.29      787.10     18.31 o 
  -8   2  31        6.65        4.78      2.39 o 
  -7   2  31      167.59      176.47     11.34 o 
  -6   2  31      923.60      892.80     26.41 o 
  -5   2  31      105.48       92.31     12.95 o 
  -4   2  31     2106.37     2072.71     47.84 o 
  -3   2  31     1358.76     1345.52     24.51 o 
  -2   2  31     1898.76     1887.20     36.64 o 
  -1   2  31       16.05        7.69      2.49 o 
   0   2  31       46.80       44.81      5.03 o 
   1   2  31      446.83      464.81     14.73 o 
   2   2  31      472.52      437.64     25.61 o 
   3   2  31      358.08      332.55     17.90 o 
   4   2  31       17.69       17.36      7.04 o 
   5   2  31       19.96       18.27      5.13 o 
   6   2  31        1.64        4.93      2.80 o 
   7   2  31      413.27      408.28     17.91 o 
   8   2  31       35.56       29.92      4.73 o 
   9   2  31        4.18        2.25      2.25 o 
  -9   3  31        0.04       -1.41      1.59 o 
  -8   3  31        0.18        3.94      3.94 o 
  -7   3  31      459.97      485.19     25.89 o 
  -6   3  31      800.94      791.95     35.46 o 
  -5   3  31      165.31      169.47     12.13 o 
  -4   3  31        6.11        7.24      3.47 o 
  -3   3  31      224.27      211.91     11.59 o 
  -2   3  31      932.68      872.31     22.92 o 
  -1   3  31       17.41        7.99      7.88 o 
   0   3  31       20.36       14.18      4.68 o 
   1   3  31        0.51       -1.94      2.89 o 
   2   3  31       55.42       66.11     10.41 o 
   3   3  31        3.19        4.75      3.11 o 
   4   3  31       89.02       76.41      9.57 o 
   5   3  31      369.12      391.60     15.16 o 
   6   3  31       79.41       78.09     10.69 o 
   7   3  31       52.25       50.87      4.71 o 
   8   3  31       75.61       60.15      5.76 o 
  -8   4  31       76.45       95.06      7.60 o 
  -7   4  31       43.34       53.00      5.91 o 
  -6   4  31        0.55        1.88      1.95 o 
  -5   4  31      133.24      117.71      6.50 o 
  -4   4  31        9.13       12.22      5.07 o 
  -3   4  31      331.08      343.15     17.51 o 
  -2   4  31        1.46        1.88      3.52 o 
  -1   4  31       31.29       29.11      7.60 o 
   0   4  31       51.17       38.29      6.16 o 
   1   4  31       14.88        7.99      9.29 o 
   2   4  31      275.11      242.45     24.77 o 
   3   4  31      328.63      315.58     15.86 o 
   4   4  31       24.42       26.37      4.08 o 
   5   4  31       78.20       82.99      8.15 o 
   6   4  31       27.01       26.08      9.01 o 
   7   4  31       51.68       44.40      4.96 o 
  -6   5  31        0.21        3.53      2.16 o 
  -5   5  31        5.54        8.20      2.70 o 
  -4   5  31      294.46      289.33     11.23 o 
  -3   5  31       80.73       75.03      6.32 o 
  -2   5  31       79.67       99.30      7.25 o 
  -1   5  31       92.37       92.49      9.06 o 
   0   5  31      212.82      216.45     12.94 o 
   1   5  31       13.57       10.60      3.10 o 
   2   5  31      113.09       98.53      8.55 o 
   3   5  31      106.42       82.58      9.85 o 
   4   5  31      285.84      269.91     12.72 o 
   5   5  31       16.57       24.38      6.19 o 
   6   5  31       10.92        9.57      4.50 o 
  -4   6  31      610.55      583.62     41.09 o 
  -3   6  31       28.76       19.21      4.50 o 
  -2   6  31      112.67       75.92     10.41 o 
  -1   6  31       61.41       58.49      6.16 o 
   0   6  31      577.14      550.35     17.71 o 
   1   6  31        2.22        3.66      2.29 o 
   2   6  31       27.93       14.33      2.81 o 
   3   6  31      208.63      190.81     12.95 o 
   4   6  31     1036.41      991.77     27.02 o 
  -8   0  32      173.39      160.47     10.50 o 
  -6   0  32       67.25       50.62      6.96 o 
  -4   0  32     2248.18     2488.43     68.67 o 
  -2   0  32      183.44      187.28     13.12 o 
   0   0  32      324.98      328.70     20.83 o 
   2   0  32     1535.56     1555.76     54.60 o 
   4   0  32       64.37       52.00      7.29 o 
   6   0  32      797.27      744.29     24.24 o 
   8   0  32       11.97       11.82      5.07 o 
  -9   1  32       56.30       59.44      5.76 o 
  -8   1  32        1.01       -3.18      3.18 o 
  -7   1  32       18.65       11.09      3.01 o 
  -6   1  32       89.72       93.87      7.47 o 
  -5   1  32      333.84      317.21     11.86 o 
  -4   1  32      100.06      114.22      7.36 o 
  -3   1  32       38.39       46.11      4.91 o 
  -2   1  32       47.76       43.89      4.87 o 
  -1   1  32      507.46      552.02     16.17 o 
   0   1  32       34.74       19.67      4.14 o 
   1   1  32     1084.66     1082.96     25.99 o 
   2   1  32       96.06      106.24      8.20 o 
   3   1  32       13.92       18.31      4.12 o 
   4   1  32      736.78      718.01     20.97 o 
   5   1  32       48.07       52.43      5.93 o 
   6   1  32     2388.93     2447.69     45.54 o 
   7   1  32      113.09      126.60      9.75 o 
   8   1  32        4.00        4.80      2.46 o 
   9   1  32      185.79      198.33     16.04 o 
  -9   2  32        8.60       13.88      2.81 o 
  -8   2  32        3.60        7.60      3.11 o 
  -7   2  32       17.05       15.57      3.52 o 
  -6   2  32        8.56        2.48      5.91 o 
  -5   2  32      318.12      336.59     24.77 o 
  -4   2  32      512.23      499.67     17.50 o 
  -3   2  32      215.77      181.33      9.21 o 
  -2   2  32       34.81       26.66      3.68 o 
  -1   2  32       31.51       29.48      4.04 o 
   0   2  32     2890.61     2934.37     36.90 o 
   1   2  32       58.55       52.52      5.27 o 
   2   2  32       27.13       28.47      4.12 o 
   3   2  32      518.28      505.76     21.89 o 
   4   2  32       59.00       56.53      7.69 o 
   5   2  32        2.71        7.32      4.38 o 
   6   2  32      922.75      954.52     28.44 o 
   7   2  32       25.69       26.20      5.36 o 
   8   2  32        4.74        2.81      2.56 o 
   9   2  32       18.66       19.14      3.94 o 
  -9   3  32      160.40      169.99     11.26 o 
  -8   3  32      241.43      255.94     11.54 o 
  -7   3  32      343.55      365.08     15.32 o 
  -6   3  32       50.85       52.12      7.32 o 
  -5   3  32       37.41       38.65      5.08 o 
  -4   3  32      902.81      952.59     23.39 o 
  -3   3  32      236.16      227.03     11.69 o 
  -2   3  32       32.14       36.85      5.39 o 
  -1   3  32        1.04        0.30      2.97 o 
   0   3  32      319.83      287.30     13.32 o 
   1   3  32       67.98       65.64      9.73 o 
   2   3  32      245.00      249.75     15.11 o 
   3   3  32       58.18       56.85      7.75 o 
   4   3  32      843.98      872.40     27.66 o 
   5   3  32       80.31       61.48      6.06 o 
   6   3  32      274.30      280.97     20.54 o 
   7   3  32        0.15        0.69      1.85 o 
   8   3  32        0.42        1.97      1.99 o 
  -8   4  32      123.02      158.73     10.69 o 
  -7   4  32      104.08       88.73      6.56 o 
  -6   4  32        1.69        5.71      3.38 o 
  -5   4  32       18.33       23.57      4.87 o 
  -4   4  32       85.99       96.93      9.15 o 
  -3   4  32        3.80        3.88      3.52 o 
  -2   4  32       12.57        6.08      2.97 o 
  -1   4  32       84.25       65.82      8.25 o 
   0   4  32        1.44       -1.35      2.97 o 
   1   4  32      416.22      342.23     14.33 o 
   2   4  32        1.30        0.00      3.94 o 
   3   4  32       66.34       48.50      7.04 o 
   4   4  32      351.83      321.86     12.75 o 
   5   4  32        0.77       -1.41      2.79 o 
   6   4  32      152.42      142.78      9.57 o 
   7   4  32        0.71        2.00      1.76 o 
  -6   5  32      245.15      215.46     14.35 o 
  -5   5  32       17.00       19.55      4.78 o 
  -4   5  32      316.81      325.64     12.81 o 
  -3   5  32      464.90      462.19     14.36 o 
  -2   5  32      258.85      265.33     11.21 o 
  -1   5  32      662.09      677.58     18.18 o 
   0   5  32        7.51        7.83      2.80 o 
   1   5  32      343.60      336.08     12.55 o 
   2   5  32      697.76      717.66     20.56 o 
   3   5  32       19.16        9.74      3.11 o 
   4   5  32      158.22      178.25     10.14 o 
   5   5  32      282.67      301.71     11.86 o 
   6   5  32       46.38       51.78      6.19 o 
  -4   6  32      420.31      430.03     18.57 o 
  -3   6  32      104.52       72.12      5.97 o 
  -2   6  32        5.61        2.81      1.99 o 
  -1   6  32      146.69      133.07     11.54 o 
   0   6  32        6.34        3.51      5.63 o 
   1   6  32      383.62      386.94     19.14 o 
   2   6  32        3.01        8.07      2.29 o 
   3   6  32      242.67      200.38     12.38 o 
  -9   0  33       11.21       14.07      4.50 o 
  -7   0  33      144.47      138.41     19.98 o 
  -5   0  33      323.03      279.18     23.08 o 
  -3   0  33      248.65      252.05     14.98 o 
  -1   0  33      366.64      339.21     17.86 o 
   1   0  33      123.96      132.84     16.32 o 
   3   0  33     2419.23     2525.58     69.80 o 
   5   0  33     2971.27     3055.10     49.63 o 
   7   0  33        4.64        2.03      5.35 o 
   9   0  33      506.50      589.32     21.39 o 
  -9   1  33      183.25      151.97     11.82 o 
  -8   1  33       10.04       10.76      3.66 o 
  -7   1  33      542.12      572.06     13.91 o 
  -6   1  33       96.86       89.91      6.29 o 
  -5   1  33       59.87       60.10      5.25 o 
  -4   1  33       96.99      105.11      8.11 o 
  -3   1  33     1413.68     1425.61     25.42 o 
  -2   1  33       83.96       82.54      7.23 o 
  -1   1  33       26.84       28.98      4.88 o 
   0   1  33      333.89      332.87     14.62 o 
   1   1  33       11.17       15.18      4.11 o 
   2   1  33      474.09      514.60     17.85 o 
   3   1  33       56.47       56.10      5.92 o 
   4   1  33        3.99        5.09      3.05 o 
   5   1  33        9.32        7.37      2.89 o 
   6   1  33       34.91       44.53      6.96 o 
   7   1  33       99.88      104.86      8.55 o 
   8   1  33        0.83        4.09      2.56 o 
   9   1  33       14.94       12.95      3.94 o 
  -9   2  33       34.94       30.96      5.63 o 
  -8   2  33      525.35      516.90     16.83 o 
  -7   2  33       22.22       16.40      3.13 o 
  -6   2  33      360.74      376.09     17.28 o 
  -5   2  33     1251.50     1324.54     33.80 o 
  -4   2  33      301.75      296.46     14.55 o 
  -3   2  33       48.82       43.23      4.51 o 
  -2   2  33       27.97       22.93      3.48 o 
  -1   2  33     1558.65     1559.89     26.91 o 
   0   2  33     1019.17     1029.40     21.96 o 
   1   2  33      127.21      125.67      8.86 o 
   2   2  33       18.52       17.64      3.83 o 
   3   2  33      158.23      153.78     12.32 o 
   4   2  33      256.07      305.13     19.42 o 
   5   2  33      924.33      956.44     29.05 o 
   6   2  33       25.20       23.20      4.78 o 
   7   2  33      148.58      167.80     10.72 o 
   8   2  33      168.71      158.93      9.15 o 
  -8   3  33       14.74       21.89      3.77 o 
  -7   3  33        1.06        2.70      5.91 o 
  -6   3  33        1.04        1.41      5.91 o 
  -5   3  33       84.79       71.39      6.45 o 
  -4   3  33      393.47      380.00     14.62 o 
  -3   3  33        1.13        0.74      2.56 o 
  -2   3  33       52.90       53.86      5.73 o 
  -1   3  33       13.43        9.75     10.41 o 
   0   3  33      461.03      457.27     16.63 o 
   1   3  33      231.48      217.66     11.77 o 
   2   3  33       76.56       77.96      8.55 o 
   3   3  33        6.83        9.17      4.05 o 
   4   3  33      547.92      550.22     21.69 o 
   5   3  33      241.42      230.88     11.02 o 
   6   3  33       18.80       17.62      3.77 o 
   7   3  33      114.07      100.63      5.78 o 
   8   3  33        5.72        9.57      3.38 o 
  -7   4  33       87.86       84.20      8.44 o 
  -6   4  33     1214.66     1227.35     24.99 o 
  -5   4  33       42.84       44.78      4.05 o 
  -4   4  33       30.37       28.64      5.13 o 
  -3   4  33      526.44      525.37     20.49 o 
  -2   4  33        0.40        6.98      3.92 o 
  -1   4  33      344.82      395.99     25.05 o 
   0   4  33       14.39       12.14      5.07 o 
   1   4  33      517.47      529.13     21.29 o 
   2   4  33       78.60       50.10      9.57 o 
   3   4  33       29.31       26.92      4.96 o 
   4   4  33      830.41      865.73     25.27 o 
   5   4  33      338.06      327.53     14.52 o 
   6   4  33      113.82      114.59      7.75 o 
   7   4  33       25.17       18.57      4.50 o 
  -6   5  33       12.35       19.14      4.50 o 
  -5   5  33      181.79      166.66      8.76 o 
  -4   5  33       38.76       39.15      3.95 o 
  -3   5  33        9.96        5.91      2.04 o 
  -2   5  33      104.46       99.19      6.76 o 
  -1   5  33      348.19      337.94     10.56 o 
   0   5  33      581.56      569.45     16.10 o 
   1   5  33       24.28       17.63      2.78 o 
   2   5  33      318.09      291.41     10.93 o 
   3   5  33        8.68        0.69      2.56 o 
   4   5  33       15.94       20.83      3.58 o 
   5   5  33        3.92        8.70      2.16 o 
  -3   6  33      924.87      899.52     22.23 o 
  -2   6  33       28.02       10.93      2.70 o 
  -1   6  33       49.56       43.88      4.73 o 
   0   6  33        2.26        2.81      2.25 o 
   1   6  33      523.11      470.84     13.46 o 
  -8   0  34      180.15      166.05     13.51 o 
  -6   0  34      195.39      217.27     18.57 o 
  -4   0  34      195.57      216.70     20.26 o 
  -2   0  34      477.96      448.60     20.25 o 
   0   0  34      377.91      413.13     19.67 o 
   2   0  34     1139.01     1170.76     47.28 o 
   4   0  34        0.61        6.75      5.07 o 
   6   0  34      580.41      690.64     32.08 o 
   8   0  34       12.49       18.57      4.50 o 
  -9   1  34        3.88       12.38      3.94 o 
  -8   1  34        0.46       -1.69      3.38 o 
  -7   1  34        3.93        5.72      3.96 o 
  -6   1  34      354.97      361.20     17.61 o 
  -5   1  34      156.93      169.25      9.94 o 
  -4   1  34        1.40        2.44      2.89 o 
  -3   1  34      814.31      827.39     22.63 o 
  -2   1  34      355.19      370.75     15.38 o 
  -1   1  34      344.99      334.99     14.62 o 
   0   1  34        0.28        3.65      2.89 o 
   1   1  34     1758.47     1799.63     33.68 o 
   2   1  34      267.16      239.38     12.18 o 
   3   1  34      490.65      488.09     17.18 o 
   4   1  34        0.43        0.09      3.03 o 
   5   1  34        8.25       13.04      4.53 o 
   6   1  34       16.02       25.60      4.87 o 
   7   1  34      318.41      321.31     11.62 o 
   8   1  34        1.87       -0.37      1.90 o 
  -9   2  34      136.28      125.52      9.57 o 
  -8   2  34       93.89      103.63      7.13 o 
  -7   2  34        0.14        0.28      2.39 o 
  -6   2  34      359.36      382.35     16.91 o 
  -5   2  34      112.94      105.26      9.75 o 
  -4   2  34        4.48        9.52      3.29 o 
  -3   2  34       86.48       89.99      6.44 o 
  -2   2  34      389.23      359.50     12.86 o 
  -1   2  34       16.74       24.07      3.96 o 
   0   2  34        0.00        4.18      2.72 o 
   1   2  34      687.00      687.18     20.46 o 
   2   2  34       64.88       56.53      5.80 o 
   3   2  34      137.37      140.40     11.74 o 
   4   2  34       15.74        7.65      3.75 o 
   5   2  34        2.19        0.39      2.21 o 
   6   2  34      636.94      681.72     22.48 o 
   7   2  34      160.03      156.79      9.75 o 
   8   2  34      262.55      291.49     11.34 o 
  -8   3  34       89.12       80.70      5.76 o 
  -7   3  34      121.22      114.60      7.96 o 
  -6   3  34      200.62      188.43     11.14 o 
  -5   3  34      226.44      194.28      9.74 o 
  -4   3  34      478.34      474.60     15.92 o 
  -3   3  34       35.01       37.76      6.16 o 
  -2   3  34       41.84       45.75      5.34 o 
  -1   3  34      194.90      196.32     10.88 o 
   0   3  34        0.04       -2.41      3.02 o 
   1   3  34      481.41      481.63     20.42 o 
   2   3  34      296.59      294.26     16.09 o 
   3   3  34       63.61       58.46     11.26 o 
   4   3  34      137.96      130.62     10.75 o 
   5   3  34      149.30      151.83      8.76 o 
   6   3  34       28.28       34.23      3.81 o 
   7   3  34        0.68        1.25      1.76 o 
  -7   4  34      119.77      145.78     10.69 o 
  -6   4  34      492.00      489.44     15.06 o 
  -5   4  34      105.11      111.05      6.48 o 
  -4   4  34      305.33      325.13     23.08 o 
  -3   4  34        0.46        1.39      4.50 o 
  -2   4  34      686.48      667.56     23.22 o 
  -1   4  34        2.06       -1.69      4.50 o 
   0   4  34       20.40       26.00      7.04 o 
   1   4  34        0.92        0.56      3.58 o 
   2   4  34      113.65       87.81     11.82 o 
   3   4  34      171.18      174.14     10.66 o 
   4   4  34        3.33        0.78      2.56 o 
   5   4  34       25.42       21.32      5.35 o 
   6   4  34        3.38       13.53      2.97 o 
  -5   5  34       34.00       33.20      3.77 o 
  -4   5  34      121.99      117.45      6.16 o 
  -3   5  34       43.13       50.31      4.53 o 
  -2   5  34      371.90      359.89     12.15 o 
  -1   5  34      548.54      536.44     15.84 o 
   0   5  34        6.39        7.34      2.70 o 
   1   5  34        9.58        7.69      2.97 o 
   2   5  34       61.17       50.06      4.53 o 
   3   5  34       55.78       62.20      5.97 o 
   4   5  34        8.48        6.75      2.16 o 
   5   5  34       35.94       30.39      5.07 o 
  -2   6  34       28.02       15.35      2.97 o 
  -1   6  34      218.37      188.56     12.38 o 
   0   6  34        0.00        0.00      2.25 o 
  -7   0  35      804.13      829.10     32.65 o 
  -5   0  35     1167.34     1164.57     44.47 o 
  -3   0  35     1498.39     1520.97     36.05 o 
  -1   0  35      717.85      685.64     25.06 o 
   1   0  35      612.35      661.93     36.02 o 
   3   0  35     1121.45     1187.08     46.72 o 
   5   0  35     3120.80     3320.35     72.61 o 
   7   0  35       79.41       76.55     10.13 o 
  -8   1  35       28.04       28.14      6.19 o 
  -7   1  35       17.94       14.41      3.37 o 
  -6   1  35     2341.08     2269.38     32.09 o 
  -5   1  35      488.54      502.10     16.20 o 
  -4   1  35      389.35      427.55     15.69 o 
  -3   1  35        9.29       12.29      3.68 o 
  -2   1  35      999.47      991.56     24.69 o 
  -1   1  35      399.74      391.57     15.80 o 
   0   1  35      311.46      313.06     14.19 o 
   1   1  35        6.65        6.13      3.37 o 
   2   1  35       66.84       66.74      6.60 o 
   3   1  35       18.47        9.76      3.22 o 
   4   1  35      259.92      268.38     12.44 o 
   5   1  35       49.25       63.70      6.06 o 
   6   1  35      186.21      203.83     12.10 o 
   7   1  35      140.44      145.37      7.46 o 
   8   1  35       25.24       24.20      5.63 o 
  -8   2  35      142.22      125.09      7.13 o 
  -7   2  35       29.47       27.03      4.38 o 
  -6   2  35      606.98      640.80     21.05 o 
  -5   2  35      165.88      148.16     17.45 o 
  -4   2  35      812.94      845.48     21.51 o 
  -3   2  35      741.76      731.97     17.70 o 
  -2   2  35      319.27      300.78     11.60 o 
  -1   2  35      230.00      222.23     10.24 o 
   0   2  35      183.68      175.00     10.39 o 
   1   2  35      635.04      666.15     19.88 o 
   2   2  35      328.92      332.68     13.85 o 
   3   2  35       35.37       46.92      6.73 o 
   4   2  35      439.49      467.44     20.10 o 
   5   2  35       74.77       75.08      6.04 o 
   6   2  35      133.19      130.03      9.55 o 
   7   2  35        0.00        1.69      2.16 o 
   8   2  35       31.05       23.08      4.50 o 
  -7   3  35       34.49       39.45      4.56 o 
  -6   3  35       12.14       21.90      4.16 o 
  -5   3  35       21.47       21.15      5.91 o 
  -4   3  35      199.20      211.64     10.29 o 
  -3   3  35      206.39      229.81     11.07 o 
  -2   3  35      249.33      247.81     11.89 o 
  -1   3  35      788.51      742.52     20.30 o 
   0   3  35     1754.06     1660.69     30.68 o 
   1   3  35      909.77      953.75     38.56 o 
   2   3  35       11.28       19.14      5.13 o 
   3   3  35        7.41       12.80      9.57 o 
   4   3  35       43.60       44.15      6.16 o 
   5   3  35      535.72      556.65     15.45 o 
   6   3  35       22.66       24.40      3.40 o 
   7   3  35       24.16       19.33      2.97 o 
  -6   4  35      269.43      260.52     10.26 o 
  -5   4  35      288.83      272.96      9.40 o 
  -4   4  35        6.81        9.76      2.60 o 
  -3   4  35      247.52      230.73     12.93 o 
  -2   4  35       16.64       26.38      9.85 o 
  -1   4  35        2.08        2.33      3.10 o 
   0   4  35       37.30       37.19      4.53 o 
   1   4  35      392.62      395.13     24.20 o 
   2   4  35       75.18       78.80     11.26 o 
   3   4  35       14.46       17.45      6.19 o 
   4   4  35      396.16      399.98     15.72 o 
   5   4  35      749.06      776.58     25.89 o 
   6   4  35       17.06       16.78      2.81 o 
  -4   5  35       76.31       74.31      5.04 o 
  -3   5  35      205.05      211.64      8.53 o 
  -2   5  35       48.85       51.27      3.85 o 
  -1   5  35       37.49       31.91      3.83 o 
   0   5  35      313.03      283.89     12.72 o 
   1   5  35      315.18      294.42     10.29 o 
   2   5  35       39.75       31.23      3.46 o 
   3   5  35        2.61        4.35      2.16 o 
   4   5  35       97.64      106.94      9.57 o 
  -8   0  36      268.57      260.04     14.63 o 
  -6   0  36      561.78      557.24     28.14 o 
  -4   0  36        1.59        8.44      6.75 o 
  -2   0  36       65.75       60.47      7.75 o 
   0   0  36     1140.87     1137.55     46.72 o 
   2   0  36      183.50      180.12     19.14 o 
   4   0  36     1221.39     1335.68     47.28 o 
   6   0  36        0.16        1.13      3.38 o 
   8   0  36      127.93      130.58     10.13 o 
  -8   1  36      383.40      362.49     18.01 o 
  -7   1  36        2.76        5.07      3.94 o 
  -6   1  36       44.00       51.79      4.88 o 
  -5   1  36      802.45      774.48     19.67 o 
  -4   1  36        2.99        5.85      3.13 o 
  -3   1  36       36.23       24.26      4.96 o 
  -2   1  36      121.93      134.73      9.29 o 
  -1   1  36      480.21      515.36     17.87 o 
   0   1  36      198.18      199.98     11.36 o 
   1   1  36      117.26      120.51      8.65 o 
   2   1  36        0.67        1.30      2.70 o 
   3   1  36       27.51       24.38      4.16 o 
   4   1  36     1725.15     1752.12     30.16 o 
   5   1  36       25.10       27.64      4.08 o 
   6   1  36        2.73        4.62      2.97 o 
   7   1  36      110.41       98.19      5.67 o 
   8   1  36        7.03        7.88      3.38 o 
  -8   2  36      140.71      154.23     11.26 o 
  -7   2  36      188.07      198.35     10.10 o 
  -6   2  36       25.38       36.33      5.36 o 
  -5   2  36       12.16        2.10      2.97 o 
  -4   2  36        8.38       15.34      5.35 o 
  -3   2  36        6.87        7.77      2.89 o 
  -2   2  36       84.75       91.93      7.46 o 
  -1   2  36     1117.48     1143.68     25.67 o 
   0   2  36      277.43      301.54     13.36 o 
   1   2  36       80.87       85.04      7.19 o 
   2   2  36      808.85      842.62     21.39 o 
   3   2  36       22.71       21.56      5.13 o 
   4   2  36     1075.38     1111.60     34.33 o 
   5   2  36       97.53       97.26      6.79 o 
   6   2  36       39.76       43.90      7.88 o 
   7   2  36       15.19       11.49      3.38 o 
  -7   3  36       40.95       42.99      4.50 o 
  -6   3  36       12.98       12.03      3.94 o 
  -5   3  36       97.26      108.58      8.55 o 
  -4   3  36       85.30       76.22      6.06 o 
  -3   3  36      139.79      127.39      8.32 o 
  -2   3  36      188.59      191.78     10.27 o 
  -1   3  36        5.26        4.75      3.26 o 
   0   3  36      112.54      102.29     19.98 o 
   1   3  36        4.86        6.22      3.92 o 
   2   3  36       31.44       31.46      5.68 o 
   3   3  36       21.32       19.46      4.38 o 
   4   3  36      326.83      323.58     12.23 o 
   5   3  36       86.99      106.16     10.41 o 
   6   3  36        0.05        0.21      2.74 o 
  -6   4  36       40.46       28.14      5.07 o 
  -5   4  36        0.03        3.94      3.38 o 
  -4   4  36       23.43       21.67      3.12 o 
  -3   4  36      265.86      276.88     13.73 o 
  -2   4  36       10.58        4.46      2.56 o 
  -1   4  36        1.38        2.35      5.91 o 
   0   4  36       30.61       60.23     10.13 o 
   1   4  36      363.25      361.92     22.51 o 
   2   4  36       50.21       64.73      9.57 o 
   3   4  36      159.93      154.51      9.95 o 
   4   4  36       13.90       12.65      3.37 o 
   5   4  36      289.00      316.24     11.74 o 
  -4   5  36        2.47        3.38      2.81 o 
  -3   5  36      151.12      146.63      7.15 o 
  -2   5  36       45.65       31.24      3.39 o 
  -1   5  36       21.21       17.69      3.23 o 
   0   5  36       77.47       84.81      6.56 o 
   1   5  36       97.53       86.74      5.41 o 
   2   5  36      158.70      152.29      6.68 o 
   3   5  36       46.37       43.01      5.07 o 
  -7   0  37        0.76       12.38      5.07 o 
  -5   0  37      168.25      151.41     15.20 o 
  -3   0  37      221.32      257.19     14.18 o 
  -1   0  37      123.81      123.27     15.76 o 
   1   0  37       73.55       72.61     12.38 o 
   3   0  37     1637.72     1801.73     55.72 o 
   5   0  37      271.68      312.95     20.83 o 
   7   0  37       74.05       78.80      9.01 o 
  -8   1  37      112.57       96.25      8.44 o 
  -7   1  37      313.97      289.31     18.01 o 
  -6   1  37      377.23      382.97     12.09 o 
  -5   1  37     2513.64     2549.24     34.16 o 
  -4   1  37       17.43       12.68      3.29 o 
  -3   1  37      499.90      510.92     16.87 o 
  -2   1  37       73.77       74.83      6.91 o 
  -1   1  37       97.58       86.39      7.46 o 
   0   1  37      483.80      521.78     21.89 o 
   1   1  37      670.16      714.10     20.23 o 
   2   1  37       84.74       89.52      7.36 o 
   3   1  37      261.70      273.21     12.20 o 
   4   1  37      278.96      292.75     12.16 o 
   5   1  37      133.46      139.10      7.85 o 
   6   1  37       17.14       19.30      2.96 o 
   7   1  37      236.27      241.94      8.04 o 
  -7   2  37       34.25       32.03      4.16 o 
  -6   2  37        8.73        3.61      3.66 o 
  -5   2  37       16.58       13.95      3.77 o 
  -4   2  37      575.38      646.53     22.09 o 
  -3   2  37        0.03       -0.67      2.62 o 
  -2   2  37       65.87       57.95      5.73 o 
  -1   2  37        8.31        7.29      2.80 o 
   0   2  37       56.52       62.79      5.95 o 
   1   2  37      289.10      293.32     12.56 o 
   2   2  37       60.01       66.51      6.39 o 
   3   2  37       57.51       52.70      6.77 o 
   4   2  37      189.55      187.29     12.10 o 
   5   2  37      186.03      189.73     11.34 o 
   6   2  37       77.04       77.11      9.57 o 
   7   2  37      123.20      135.50      7.16 o 
  -6   3  37      394.67      391.13     13.51 o 
  -5   3  37       15.48       17.96      3.77 o 
  -4   3  37       96.30      119.37      8.73 o 
  -3   3  37       38.01       43.41      4.94 o 
  -2   3  37     1058.88     1041.44     22.65 o 
  -1   3  37      274.83      266.24     20.83 o 
   0   3  37       62.56       57.10      6.73 o 
   1   3  37      145.02      136.99     10.33 o 
   2   3  37      692.88      714.06     22.68 o 
   3   3  37      260.20      300.07     14.49 o 
   4   3  37        6.56        5.41      2.37 o 
   5   3  37        0.33       -1.41      1.99 o 
   6   3  37       10.20        9.29      2.79 o 
  -5   4  37       24.52       16.89      4.50 o 
  -4   4  37       28.56       20.79      3.77 o 
  -3   4  37       50.52       65.06     10.13 o 
  -2   4  37       12.83       10.86      3.92 o 
  -1   4  37        0.00        1.13      3.38 o 
   0   4  37        0.53       -4.50      4.50 o 
   1   4  37      104.25      132.84     13.51 o 
   2   4  37      218.09      223.24     14.92 o 
   3   4  37        0.12        2.41      6.75 o 
   4   4  37        3.22        0.23      3.66 o 
   5   4  37       21.08       33.41      5.07 o 
  -3   5  37       14.23        9.01      2.81 o 
  -2   5  37       28.83       33.70      4.16 o 
  -1   5  37        1.14        2.44      1.76 o 
   0   5  37        9.80        5.18      1.78 o 
   1   5  37      145.13      125.02      5.85 o 
   2   5  37      219.23      244.43     19.42 o 
  -6   0  38        2.81        4.50      3.38 o 
  -4   0  38      143.87      133.96     15.20 o 
  -2   0  38      202.76      197.50     12.66 o 
   0   0  38      294.34      317.46     24.20 o 
   2   0  38      205.63      240.91     20.83 o 
   4   0  38      428.19      450.29     25.89 o 
   6   0  38      524.94      560.05     23.64 o 
  -7   1  38     1129.53     1128.55     32.65 o 
  -6   1  38       30.88       36.89      4.73 o 
  -5   1  38       15.22       11.00      2.58 o 
  -4   1  38      737.45      792.75     19.67 o 
  -3   1  38       96.54       98.31      7.51 o 
  -2   1  38       13.15       15.17      3.55 o 
  -1   1  38      286.92      291.58     13.10 o 
   0   1  38      113.10      112.53     10.14 o 
   1   1  38      689.99      735.94     20.08 o 
   2   1  38      389.86      415.11     14.82 o 
   3   1  38       11.80       13.03      3.22 o 
   4   1  38     3646.23     4006.40     42.34 o 
   5   1  38        1.42        2.88      2.11 o 
   6   1  38     1057.86     1037.84     21.09 o 
   7   1  38       24.72       27.02      5.07 o 
  -7   2  38       88.59       90.62      9.01 o 
  -6   2  38        2.31        0.67      2.16 o 
  -5   2  38       13.61       19.93      4.32 o 
  -4   2  38       92.94       96.08      8.33 o 
  -3   2  38      616.67      610.34     17.05 o 
  -2   2  38      335.41      356.58     13.52 o 
  -1   2  38      474.35      493.83     16.24 o 
   0   2  38        0.02        2.55      3.23 o 
   1   2  38        0.03        4.07      2.70 o 
   2   2  38      222.92      235.18     10.71 o 
   3   2  38      287.60      293.37     14.71 o 
   4   2  38       26.44       32.45      4.96 o 
   5   2  38     2240.08     2402.99     37.39 o 
   6   2  38       24.82       30.95      4.16 o 
  -6   3  38        0.86        0.00      2.53 o 
  -5   3  38       51.79       36.85      4.56 o 
  -4   3  38      426.04      440.29     15.91 o 
  -3   3  38      477.51      499.09     26.74 o 
  -2   3  38      338.33      324.52     14.66 o 
  -1   3  38       40.03       34.90      8.44 o 
   0   3  38       20.38       14.16      3.92 o 
   1   3  38        9.93       23.28      5.07 o 
   2   3  38       64.40       73.91      7.13 o 
   3   3  38        0.03       -0.28      2.53 o 
   4   3  38      130.04      129.49      7.02 o 
   5   3  38       33.57       35.48      4.16 o 
  -5   4  38        0.00       -0.56      2.25 o 
  -4   4  38        1.83        1.13      2.53 o 
  -3   4  38       28.57       29.83      4.38 o 
  -2   4  38      189.62      180.68     14.63 o 
  -1   4  38      142.98      121.02     11.82 o 
   0   4  38      207.34      230.21     16.32 o 
   1   4  38      252.35      271.86     17.45 o 
   2   4  38       74.28       60.46      5.76 o 
   3   4  38       23.09       35.18      4.56 o 
   4   4  38       32.70       28.09      3.58 o 
  -2   5  38        0.01        2.25      2.81 o 
  -1   5  38        6.48        5.07      2.81 o 
   0   5  38       67.98       65.29      7.32 o 
  -7   0  39      234.45      240.91     13.51 o 
  -5   0  39       75.97       72.05     10.13 o 
  -3   0  39     1155.79     1226.48     43.90 o 
  -1   0  39      164.31      153.10     16.89 o 
   1   0  39      361.40      394.57     26.45 o 
   3   0  39       65.67       70.36     11.26 o 
   5   0  39     1607.72     1746.57     43.90 o 
  -7   1  39      635.84      593.26     21.39 o 
  -6   1  39      185.16      179.19     18.57 o 
  -5   1  39       24.16       25.10      3.53 o 
  -4   1  39        3.36        2.91      2.37 o 
  -3   1  39      813.56      864.34     20.67 o 
  -2   1  39      180.10      192.12     10.17 o 
  -1   1  39     1224.51     1248.09     31.83 o 
   0   1  39       17.68       23.82      3.88 o 
   1   1  39      114.78      122.87      8.21 o 
   2   1  39       30.68       25.46      4.00 o 
   3   1  39       53.89       51.35      5.26 o 
   4   1  39       46.64       39.58      5.35 o 
   5   1  39      214.16      232.69      8.81 o 
   6   1  39       13.62       11.04      1.95 o 
  -6   2  39      157.45      168.55      8.73 o 
  -5   2  39        0.11        0.87      3.38 o 
  -4   2  39      233.18      269.62     13.13 o 
  -3   2  39        0.81        1.01      2.15 o 
  -2   2  39      174.45      171.29      9.06 o 
  -1   2  39      612.18      629.79     17.52 o 
   0   2  39       76.33       75.60      6.16 o 
   1   2  39       19.64       21.91      3.62 o 
   2   2  39       49.11       38.43      4.38 o 
   3   2  39      376.11      393.24     16.30 o 
   4   2  39      121.29      120.56      6.77 o 
   5   2  39        6.98       14.65      3.58 o 
   6   2  39        1.01        1.06      1.76 o 
  -5   3  39      274.08      300.50     11.52 o 
  -4   3  39      595.63      625.54     31.52 o 
  -3   3  39      318.24      307.82     13.12 o 
  -2   3  39      248.18      255.79     12.26 o 
  -1   3  39     1186.48     1157.25     39.96 o 
   0   3  39       11.19       12.99      4.50 o 
   1   3  39       27.20       23.36      4.16 o 
   2   3  39       11.79       16.31      3.77 o 
   3   3  39      108.20       98.82      7.53 o 
   4   3  39        0.41        2.64      1.78 o 
   5   3  39        0.13       -0.56      2.25 o 
  -4   4  39       26.52       12.38      3.94 o 
  -3   4  39       36.30       38.90      4.56 o 
  -2   4  39       37.16       39.22      4.78 o 
  -1   4  39      164.31      178.43     13.51 o 
   0   4  39      142.90      123.83     11.82 o 
   1   4  39        0.26        1.48      2.25 o 
   2   4  39       98.75       90.98      5.22 o 
   3   4  39       29.30       25.61      3.58 o 
  -6   0  40     1190.38     1200.59     32.65 o 
  -4   0  40      849.15      844.86     33.77 o 
  -2   0  40      526.39      583.13     30.39 o 
   0   0  40       67.45       80.49     12.38 o 
   2   0  40      379.52      396.26     24.77 o 
   4   0  40        0.13        3.94      4.50 o 
   6   0  40      599.24      596.64     21.39 o 
  -6   1  40       26.56       34.90      3.92 o 
  -5   1  40        1.26        2.20      1.61 o 
  -4   1  40     1319.15     1367.91     27.76 o 
  -3   1  40      195.82      202.72      9.74 o 
  -2   1  40       45.85       36.09      4.55 o 
  -1   1  40      240.56      261.84     16.32 o 
   0   1  40        0.29        1.39      2.15 o 
   1   1  40      244.18      259.81     11.11 o 
   2   1  40      837.32      908.42     20.19 o 
   3   1  40        2.41        5.24      2.48 o 
   4   1  40       54.90       62.05      4.85 o 
   5   1  40        1.29        1.00      5.35 o 
   6   1  40       17.05       16.32      3.94 o 
  -6   2  40      175.55      189.12     12.38 o 
  -5   2  40      150.81      143.37      8.36 o 
  -4   2  40       34.84       29.23      5.07 o 
  -3   2  40        4.53        3.96      2.23 o 
  -2   2  40       47.86       41.37      4.47 o 
  -1   2  40        1.15        6.75      2.97 o 
   0   2  40       32.47       32.43      3.97 o 
   1   2  40       72.66       72.83      5.79 o 
   2   2  40      529.78      547.02     14.66 o 
   3   2  40      174.70      173.43     10.35 o 
   4   2  40      145.05      161.10     13.11 o 
   5   2  40       63.84       65.29      7.88 o 
  -5   3  40      437.43      434.53     18.01 o 
  -4   3  40        6.23       14.14      4.50 o 
  -3   3  40      486.01      499.64     15.38 o 
  -2   3  40      257.36      255.06     11.46 o 
  -1   3  40       95.92      105.82     11.82 o 
   0   3  40      449.72      422.17     14.98 o 
   1   3  40      426.33      437.85     15.46 o 
   2   3  40        0.43       -0.23      3.66 o 
   3   3  40      137.89      139.10      8.21 o 
   4   3  40       25.53       23.96      3.37 o 
  -3   4  40      361.37      382.57     15.48 o 
  -2   4  40       12.46        9.09      2.56 o 
  -1   4  40       99.28       81.66      6.33 o 
   0   4  40       20.23       19.00      3.18 o 
   1   4  40       62.77       69.52      5.57 o 
   2   4  40       81.47       63.73      5.17 o 
  -5   0  41     2975.61     3066.49     55.16 o 
  -3   0  41      387.93      395.69     23.08 o 
  -1   0  41      273.86      309.01     21.39 o 
   1   0  41     1347.08     1498.35     46.72 o 
   3   0  41      463.08      486.32     24.77 o 
   5   0  41      154.85      145.22     11.26 o 
  -6   1  41      137.16      122.70     10.13 o 
  -5   1  41      477.40      469.64     14.49 o 
  -4   1  41      251.02      244.54      9.35 o 
  -3   1  41        2.24        1.78      2.56 o 
  -2   1  41       39.03       45.23      5.93 o 
  -1   1  41        6.78        6.90      2.16 o 
   0   1  41       14.25       13.06      2.72 o 
   1   1  41       91.11       99.90      6.70 o 
   2   1  41      108.29      121.38      7.13 o 
   3   1  41       23.63       30.43      3.83 o 
   4   1  41      292.42      284.75      9.35 o 
   5   1  41     1259.21     1326.11     33.77 o 
  -5   2  41      578.32      522.76     23.36 o 
  -4   2  41       44.89       46.22      5.17 o 
  -3   2  41        0.49        3.75      1.62 o 
  -2   2  41        0.07        2.03      2.81 o 
  -1   2  41      167.08      168.38      8.25 o 
   0   2  41        4.98       10.43      2.70 o 
   1   2  41       11.64       14.92      3.01 o 
   2   2  41       78.46       67.31      6.33 o 
   3   2  41       63.04       58.63      8.44 o 
   4   2  41      258.04      284.17     11.30 o 
   5   2  41       41.20       49.53      6.19 o 
  -4   3  41      472.73      482.94     19.70 o 
  -3   3  41      256.03      245.63     10.10 o 
  -2   3  41      154.41      181.81     13.51 o 
  -1   3  41       89.49      103.57     10.69 o 
   0   3  41        9.96        9.01      3.94 o 
   1   3  41       37.07       27.05      4.78 o 
   2   3  41       40.52       41.77      7.32 o 
   3   3  41       78.75       97.45      5.07 o 
  -1   4  41      401.93      334.41     11.34 o 
   0   4  41      102.28       79.56      5.57 o 
   1   4  41       81.72       90.15     12.66 o 
  -4   0  42       72.76       68.67      9.01 o 
  -2   0  42       77.46       72.61     10.13 o 
   0   0  42      606.09      611.84     28.71 o 
   2   0  42      492.68      505.45     24.77 o 
   4   0  42       91.10       86.68      9.01 o 
  -5   1  42       80.73       90.62      9.01 o 
  -4   1  42       11.27       12.72      2.79 o 
  -3   1  42      129.21      115.33      8.15 o 
  -2   1  42       18.17       18.44      3.55 o 
  -1   1  42      106.74      114.80      6.71 o 
   0   1  42        7.53        8.02      2.29 o 
   1   1  42      103.00      100.85      7.54 o 
   2   1  42      156.67      173.81      7.85 o 
   3   1  42      320.55      339.43     10.16 o 
   4   1  42       14.67        8.91      2.29 o 
  -4   2  42       74.99       94.00      9.01 o 
  -3   2  42      120.64      113.27      6.89 o 
  -2   2  42       58.26       61.49      4.65 o 
  -1   2  42      236.51      214.41      8.55 o 
   0   2  42       92.07      102.92      5.93 o 
   1   2  42      681.24      705.74     19.13 o 
   2   2  42      372.38      385.72     13.91 o 
   3   2  42       41.74       48.66      4.58 o 
   4   2  42      165.78      134.52     10.69 o 
  -3   3  42       68.69       63.04      6.75 o 
  -2   3  42       72.02       67.54      7.88 o 
  -1   3  42      238.98      249.91     14.63 o 
   0   3  42        2.08        5.63      3.38 o 
   1   3  42        1.04       -0.63      3.66 o 
   2   3  42       31.92       24.20      4.50 o 
  -5   0  43      688.81      647.30     20.83 o 
  -3   0  43       38.75       50.10      7.88 o 
  -1   0  43       24.03       42.21      7.88 o 
   1   0  43      430.62      450.86     23.08 o 
   3   0  43       13.38       17.45      4.50 o 
  -5   1  43      137.91      134.52      9.57 o 
  -4   1  43      452.45      495.38     14.09 o 
  -3   1  43       30.90       34.45      6.75 o 
  -2   1  43       15.16       15.24      6.19 o 
  -1   1  43       58.89       54.47      6.27 o 
   0   1  43       12.48       11.32      2.37 o 
   1   1  43      135.09      134.20      9.57 o 
   2   1  43       27.80       27.12      3.98 o 
   3   1  43      307.83      305.52     11.21 o 
   4   1  43      273.94      270.18     14.07 o 
  -3   2  43      314.77      299.63     10.72 o 
  -2   2  43       54.51       55.78      4.22 o 
  -1   2  43        3.63        5.09      2.25 o 
   0   2  43        0.94        1.83      1.49 o 
   1   2  43      144.48      133.63      7.62 o 
   2   2  43      487.45      482.29     13.91 o 
   3   2  43       98.21       84.99      8.44 o 
  -1   3  43      117.98      122.70      9.57 o 
   0   3  43      102.82       98.50      8.44 o 
   1   3  43      341.22      364.17     15.76 o 
  -4   0  44      142.95      132.84     10.13 o 
  -2   0  44      380.45      374.87     19.14 o 
   0   0  44     1235.97     1235.49     35.46 o 
   2   0  44      156.06      162.11     12.38 o 
  -4   1  44       90.98       97.38      8.44 o 
  -3   1  44        5.13        7.42      2.16 o 
  -2   1  44        5.51        3.66      2.53 o 
  -1   1  44       46.47       55.00      5.17 o 
   0   1  44        2.46        2.46      3.38 o 
   1   1  44       11.46       19.32      4.22 o 
   2   1  44       54.69       60.42      5.17 o 
   3   1  44        0.26       -2.81      2.81 o 
  -2   2  44       25.06       28.14      4.50 o 
  -1   2  44       37.40       40.83      3.25 o 
   0   2  44        0.29        2.25      1.59 o 
   1   2  44       32.49       33.77      5.63 o 
  -3   0  45       21.98       30.96      5.07 o 
  -1   0  45      650.38      634.91     23.08 o 
   1   0  45       10.46       10.69      3.94 o 
  -2   1  45       16.40       17.95      2.97 o 
  -1   1  45       93.03       92.82      6.16 o 
   0   1  45       14.24       13.28      4.78 o 
   1   1  45      118.18      124.43      6.96 o 
   2   1  45      467.37      472.24     18.01 o 
                                                 
